# Supplementary material for: Genome-Wide Identification of C2H2 ZFPs and Functional Analysis of BRZAT12 under Low-Temperature Stress in Winter Rapeseed (Brassica rapa)
Source: Int J Mol Sci. 2022 Oct 13;23(20):12218. doi: 10.3390/ijms232012218 (PMC9603636; doi:10.3390/ijms232012218)
Supplement: Supplementary file 1 [file ijms-23-12218-s001.zip]

Archive with 6 entries (6 files):
- Supplementary Figure S1.jpg
- Supplementary Table S1.pdf
- Supplementary Table S2 Basic physicochemical.xlsx
- Supplementary Table S3 Motif prediction.xlsx
- Supplementary Table S4 The gene duplication events.xlsx
- Supplementary Table S5 Log2 means of ZFP FPKM .xlsx
