# Supplementary material for: Genome-Wide Identification of C2H2 ZFPs and Functional Analysis of BRZAT12 under Low-Temperature Stress in Winter Rapeseed (Brassica rapa)
Source: Int J Mol Sci. 2022 Oct 13;23(20):12218. doi: 10.3390/ijms232012218 (PMC9603636; doi:10.3390/ijms232012218)
Supplement: Supplementary file 1 [file ijms-23-12218-s001.zip › Supplementary Table S2 Basic physicochemical.xlsx]

## Sheet: Sheet2
Table S2 Basic physicochemical properties of BrZFPs amino acids.
Gene Name	Gene ID	Chr.	Genomic Location (bp)	Open Reading Frame	Exon	Intron	AA	MW (kDa)	pl	Phylogenetic cluster
Bra008787	Bra008787.1	A10	13835022:13835483	462	1	0	153	17.28	6.39	Ⅰ
Bra039750	Bra039750.1	A02	9729975:9730763	789	1	0	262	28.56	6.38	VIII
Bra033220	Bra033220.1	A10	4837253:4841141	2136	5	4	711	79.507	7.92	IX
Bra011601	Bra011601.1	A01	1457891:1458718	828	1	0	275	30.949	9.69	V
Bra037455	Bra037455.1	A06	21351169:21351687	519	1	0	172	19.314	6.52	Ⅰ
Bra009464	Bra009464.1	A10	16769144:16769830	687	1	0	228	24.151	9.2	II
Bra012638	Bra012638.1	A03	23012621:23013223	603	1	0	200	21.989	6.65	Ⅰ
Bra002528	Bra002528.1	A10	9046551:9047033	483	1	0	160	17.143	9.34	IV
Bra033930	Bra033930.1	A02	10850258:10850795	246	3	2	81	9.34	7.73	IV
Bra020437	Bra020437.1	A02	6754046:6754498	453	1	0	150	16.936	6.42	VI
Bra036156	Bra036156.1	A09	2415404:2415934	531	1	0	176	19.66	5.53	IV
Bra029985	Bra029985.1	A01	15491197:15491862	666	1	0	221	23.947	6.66	II
Bra003582	Bra003582.1	A07	13918181:13918831	651	1	0	216	23.949	9.82	VII
Bra024834	Bra024834.1	A06	23701116:23704800	1659	4	3	552	58.991	9.55	Ⅰ
Bra004200	Bra004200.1	A07	17383777:17384352	576	1	0	191	21.262	7.16	IV
Bra017706	Bra017706.1	A03	29894383:29895261	879	1	0	292	21.154	8.91	III
Bra033683	Bra033683.1	A06	25647860:25648267	408	1	0	135	14.921	8.47	Ⅰ
Bra037151	Bra037151.1	A09	4238563:4240383	1479	4	3	492	52.078	7.56	X
Bra031834	Bra031834.1	A02	27629364:27630071	708	1	0	235	25.14	7.66	II
Bra026819	Bra026819.1	A09	33866648:33869358	1404	3	2	467	51.306	9.11	XII
Bra001523	Bra001523.1	A03	16840953:16843408	1539	3	2	512	56.982	8.99	XII
Bra037845	Bra037845.1	A09	3856521:3857216	693	1	0	230	24.94	7.69	II
Bra005197	Bra005197.1	A05	3959262:3959765	504	1	0	167	18.79	9.26	III
Bra040325	Bra040325.1	A04	18478813:18479658	846	1	0	281	32.108	8.52	IX
Bra006691	Bra006691.1	A03	4651954:4652433	480	1	0	159	17.018	9.75	IV
Bra009088	Bra009088.1	A10	15207018:15207527	510	1	0	169	18.808	5.91	III
Bra024706	Bra024706.1	A09	23406141:23407118	978	1	0	325	35.175	8.65	VII
Bra011931	Bra011931.1	A07	11243542:11243994	453	1	0	150	16.338	9.73	Ⅰ
Bra030886	Bra030886.1	A08	546451:548380	1314	3	2	437	48.845	7.98	XII
Bra005766	Bra005766.1	A03	493275:494105	831	1	0	276	30.142	8.97	V
Bra006692	Bra006692.1	A03	4655037:4655516	480	1	0	159	17.018	9.75	IV
Bra039806	Bra039806.1	A04	3756644:3757168	525	1	0	174	19.865	9.4	VI
Bra016280	Bra016280.1	A08	17673576:17674847	1272	1	0	423	47.393	8.85	VII
Bra001026	Bra001026.1	A03	14437359:14438315	957	1	0	318	36.766	9.59	V
Bra004692	Bra004692.1	A05	1373759:1374394	636	1	0	211	24.108	9.53	VI
Bra003317	Bra003317.1	A07	12573734:12574444	711	1	0	236	26.333	8.95	II
Bra026616	Bra026616.1	A02	20689531:20697320	1536	3	2	511	55.92	9.03	XII
Bra034396	Bra034396.1	A04	12327159:12328037	879	1	0	292	31.403	8.46	V
Bra017158	Bra017158.1	A04	16283772:16284674	903	1	0	300	33.416	9.04	IV
Bra036608	Bra036608.1	A09	1987361:1988155	795	1	0	264	29.317	4.46	XII
Bra028943	Bra028943.1	A03	5533606:5534775	1170	1	0	389	42.373	5.31	VIII
Bra023444	Bra023444.1	A02	3402273:3402767	495	1	0	164	18.313	7.8	Ⅰ
Bra018535	Bra018535.1	A05	9027424:9029822	1212	3	2	403	44.421	9.18	Ⅰ
Bra012450	Bra012450.1	A07	7523570:7524838	1269	1	0	422	47.849	9.05	VII
Bra009525	Bra009525.1	A10	17085202:17085999	798	1	0	265	28.83	7.27	V
Bra012953	Bra012953.1	A03	21350867:21351694	828	1	0	275	30.855	7.09	V
Bra031715	Bra031715.1	A09	35089628:35090242	615	1	0	204	22.93	9.26	VI
Bra017188	Bra017188.1	A04	16121469:16122011	543	1	0	180	20.39	9.41	VI
Bra029843	Bra029843.1	A05	22020403:22021483	978	2	1	325	34.731	6.39	V
Bra018225	Bra018225.1	A06	11254047:11254625	579	1	0	192	20.882	8.96	IV
Bra011628	Bra011628.1	A01	1352515:1353321	807	1	0	268	28.544	5.86	Ⅰ
Bra038219	Bra038219.1	A01	21530778:21531572	795	1	0	264	29.079	9.36	II
Bra001752	Bra001752.1	A03	18247425:18248228	804	1	0	267	29.037	9.22	II
Bra026617	Bra026617.1	A02	20726227:20735147	1773	3	2	590	63622.7	9.12	XII
Bra025393	Bra025393.1	A06	21830186:21831157	972	1	0	323	35.49	7.08	X
Bra012039	Bra012039.1	A07	10447818:10448606	789	1	0	262	29.993	6.38	VI
Bra009549	Bra009549.1	A10	17188744:17191539	1551	4	3	516	56.682	9.58	III
Bra028791	Bra028791.1	A02	2036456:2037514	1059	1	0	352	38.89	8.3	VII
Bra028831	Bra028831.1	A02	1842245:1843051	807	1	0	268	29.091	6.92	V
Bra035157	Bra035157.1	A07	22401804:22402448	645	1	0	214	24.08	9.74	VII
Bra000372	Bra000372.1	A03	10789860:10794409	933	2	1	310	35.712	6.11	IX
Bra010975	Bra010975.1	A08	17352862:17353497	636	1	0	211	23.626	6.63	VI
Bra024833	Bra024833.1	A06	23689190:23692043	1542	3	2	513	55.655	9.14	XII
Bra016878	Bra016878.1	A04	17773220:17773858	639	1	0	212	23.999	9.2	VI
Bra012701	Bra012701.1	A03	22662203:22662847	645	1	0	214	23.833	9.59	IX
Bra006302	Bra006302.1	A03	2925618:2926721	1104	1	0	367	41.135	8.16	VII
Bra036098	Bra036098.1	A09	25318650:25320394	1311	4	3	436	46.34	9.45	X
Bra007029	Bra007029.1	A09	26923951:26924373	423	1	0	140	16.279	9.15	VII
Bra005665	Bra005665.1	A03	47331:48017	687	1	0	228	25.75	7.04	II
Bra012914	Bra012914.1	A03	21533367:21534008	642	1	0	213	23.038	7.23	II
Bra014483	Bra014483.1	A04	927359:928126	768	1	0	255	29.215	9.53	Ⅰ
Bra024448	Bra024448.1	A06	15810122:15810847	726	1	0	241	25.924	8.23	II
Bra004660	Bra004660.1	A05	1278038:1278790	753	1	0	250	28.36	7.9	VIII
Bra034063	Bra034063.1	A01	27620269:27620790	522	1	0	173	19.356	4.8	Ⅰ
Bra038293	Bra038293.1	A06	11506463:11513572	2661	6	5	886	101.509	6.43	VIII
Bra009822	Bra009822.1	A06	17502037:17502801	765	1	0	254	28.316	6.86	VIII
Bra005874	Bra005874.1	A03	1017503:1018156	654	1	0	217	24.315	8.65	III
Bra018817	Bra018817.1	A06	1776334:1777455	1122	1	0	373	41.697	4.85	VIII
Bra012496	Bra012496.1	A07	7193590:7194231	642	1	0	213	24.132	6.13	VI
Bra024704	Bra024704.1	A09	23410105:23411463	1359	1	0	452	50.874	8.8	VII
Bra003422	Bra003422.1	A07	13133123:13134016	894	1	0	297	33.834	8.78	VII
Bra002836	Bra002836.1	A10	7237130:7238527	1398	1	0	465	51.638	5.67	VIII
Bra014861	Bra014861.1	A04	3665591:3666010	420	1	9	139	16.119	8.42	VIII
Bra009160	Bra009160.1	A10	15471563:15472270	708	1	0	235	26.14	8.55	XI
Bra005803	Bra005803.1	A03	721802:722881	1080	1	0	359	39.554	6.84	VII
Bra007378	Bra007378.1	A09	28897246:28898007	762	1	0	253	28.276	8.82	VIII
Bra034116	Bra034116.1	A01	27374140:27374976	837	1	0	278	29.868	9.15	XII
Bra005840	Bra005840.1	A03	874513:875061	549	1	0	182	20.501	5.18	Ⅰ
Bra008445	Bra008445.1	A02	15673469:15674122	654	1	0	217	24.457	9.89	VII
Bra006815	Bra006815.1	A03	5166739:5167191	453	1	0	150	16.91	6.9	VI
Bra036535	Bra036535.1	A09	1629083:1629847	765	1	0	254	28.647	6.22	VIII
Bra027394	Bra027394.1	A05	20685863:20688956	1518	3	2	505	56.152	8.36	XII
Bra005741	Bra005741.1	A03	388727:391312	1515	4	3	504	55.362	9.38	III
Bra016694	Bra016694.1	A08	19585278:19592941	2670	9	8	889	98.037	7.09	XI
Bra035609	Bra035609.1	A02	7325289:7326554	1266	1	0	421	45.87	5.26	VIII
Bra009457	Bra009457.1	A10	16726584:16727621	1038	1	0	345	37.692	8.58	VII
Bra001904	Bra001904.1	A03	19274074:19274589	516	1	0	171	18.965	6.58	III
Bra033666	Bra033666.1	A06	25732392:25732949	558	1	0	185	20.399	8.72	II
Bra022712	Bra022712.1	A02	7859018:7860781	1764	1	0	587	64.073	5.43	III
Bra029315	Bra029315.1	A02	25905929:25906630	702	1	0	233	25.842	4.88	II
Bra027500	Bra027500.1	A09	13812860:13813261	402	1	0	133	14.751	8.47	Ⅰ
Bra030981	Bra030981.1	A09	33142614:33143159	546	1	0	181	20.882	10.03	VI
Bra033724	Bra033724.1	A06	25416271:25418581	1395	3	2	464	50.644	8.78	VIII
Bra033840	Bra033840.1	A01	13604780:13606454	1362	3	2	453	50.323	9.34	VIII
Bra026203	Bra026203.1	A06	5594022:5596432	1395	5	4	464	50.819	8.59	XII
Bra020486	Bra020486.1	A02	25074882:25075628	747	1	0	248	27.513	6.94	VIII
Bra005165	Bra005165.1	A05	3779940:3780815	876	1	0	291	32.626	8.86	IV
Bra020284	Bra020284.1	A02	6021567:6021905	339	1	0	112	12.041	9.43	IV
Bra035678	Bra035678.1	A04	12897626:12898072	447	1	0	148	16.028	9.59	Ⅰ
Bra016278	Bra016278.1	A08	17665387:17666334	948	1	0	315	35.187	7.1	VII
Bra007545	Bra007545.1	A09	29732900:29733793	894	1	0	297	33.383	8.36	IX
Bra004312	Bra004312.1	A07	17903162:17904710	756	5	4	251	28.275	8.58	IV
Bra023759	Bra023759.1	A01	19721504:19722121	618	1	0	205	23.194	7.68	III
Bra038491	Bra038491.1	A01	10898771:10902435	1170	3	2	389	43.707	9.71	IX
Bra004148	Bra004148.1	A07	17074240:17075004	765	1	0	254	28.063	5.81	VIII
Bra006230	Bra006230.1	A03	2622828:2623292	465	1	0	154	17.141	8.71	Ⅰ
Bra028914	Bra028914.1	A02	1430564:1431271	708	1	0	235	26.199	6.6	III
Bra032661	Bra032661.1	A09	37061324:37062100	777	1	0	258	28.895	5.66	IX
Bra019476	Bra019476.1	A06	13161765:13162274	510	1	0	169	18.741	8.69	IV
Bra021510	Bra021510.1	A01	24872762:24875174	1533	3	2	510	56.263	7.67	XII
Bra018438	Bra018438.1	A05	8222790:8223407	618	1	0	205	22.736	9.59	VI
Bra028724	Bra028724.1	A02	2367767:2368315	549	1	0	182	21.088	9.32	IV
Bra011970	Bra011970.1	A07	10863331:10864197	867	1	0	288	31.207	8.11	V
Bra009937	Bra009937.1	A06	18202065:18202919	855	1	0	284	31.418	5.2	XII
Bra026204	Bra026204.1	A06	5588767:5590666	1353	3	2	450	49.289	8.89	XII
Bra012452	Bra012452.1	A07	7520165:7521166	1002	1	0	333	36.872	8.68	VII
Bra020571	Bra020571.1	A02	24486853:24487560	708	1	0	235	26.124	9	Ⅰ
Bra016900	Bra016900.1	A04	17697562:17698326	765	1	0	254	29.18	7.34	VIII
Bra003148	Bra003148.1	A07	11582403:11582909	507	1	0	168	19.28	9.05	VI
Bra010922	Bra010922.1	A08	17126059:17126760	702	1	0	233	25.174	8.73	II
Bra011631	Bra011631.1	A01	1342483:1343241	759	1	0	252	26.657	4.66	Ⅰ
Bra000245	Bra000245.1	A03	10123085:10123831	747	1	0	248	28.361	9.14	VIII
Bra004300	Bra004300.1	A07	17842326:17843036	711	1	0	236	25.202	8.98	XI
Bra032845	Bra032845.1	A09	12448171:12448860	690	1	0	229	24.569	8.52	II
Bra036609	Bra036609.1	A09	2006434:2007639	1206	1	0	401	42.61	4.42	Ⅰ
Bra009000	Bra009000.1	A10	14790124:14790852	729	1	0	242	26.992	5.45	XII
Bra013257	Bra013257.1	A01	4565153:4565761	609	1	0	202	22.316	5.96	III
Bra019477	Bra019477.1	A06	13158164:13158676	513	1	0	170	18.827	9.58	IV
Bra022436	Bra022436.1	A05	17704957:17705964	804	2	1	267	29.253	8.79	II
Bra002027	Bra002027.1	A10	12076528:12077052	525	1	0	174	18.828	6.65	V
Bra001318	Bra001318.1	A03	15821576:15822091	516	1	0	171	19.197	4.73	Ⅰ
