# Supplementary material for: Genome-Wide Identification of C2H2 ZFPs and Functional Analysis of BRZAT12 under Low-Temperature Stress in Winter Rapeseed (Brassica rapa)
Source: Int J Mol Sci. 2022 Oct 13;23(20):12218. doi: 10.3390/ijms232012218 (PMC9603636; doi:10.3390/ijms232012218)
Supplement: Supplementary file 1 [file ijms-23-12218-s001.zip › Supplementary Table S3 Motif prediction.xlsx]

## Sheet: meme
Table S3 Motif prediction of C2H2 protein by MEME server.
TRAINING SET
********************************************************************************
DATAFILE= ../zfR_pep_confirmed.fa
ALPHABET= ACDEFGHIKLMNPQRSTVWY
Sequence name Weight Length Sequence name Weight Length
------------- ------ ------ ------------- ------ ------
Bra019477.1 1.0000 170 Bra038219.1 1.0000 264
Bra039750.1 1.0000 262 Bra018535.1 1.0000 404
Bra026819.1 1.0000 467 Bra030981.1 1.0000 181
Bra001523.1 1.0000 512 Bra024834.1 1.0000 552
Bra012496.1 1.0000 213 Bra009457.1 1.0000 345
Bra010922.1 1.0000 233 Bra005874.1 1.0000 217
Bra004692.1 1.0000 211 Bra016694.1 1.0000 889
Bra018438.1 1.0000 205 Bra016878.1 1.0000 212
Bra020437.1 1.0000 150 Bra036609.1 1.0000 401
Bra009549.1 1.0000 516 Bra004312.1 1.0000 251
Bra029843.1 1.0000 325 Bra016280.1 1.0000 423
Bra029985.1 1.0000 221 Bra026616.1 1.0000 511
Bra025393.1 1.0000 323 Bra023759.1 1.0000 205
Bra005741.1 1.0000 504 Bra018225.1 1.0000 192
Bra005165.1 1.0000 291 Bra012953.1 1.0000 275
Bra005665.1 1.0000 228 Bra028831.1 1.0000 268
Bra007378.1 1.0000 253 Bra034396.1 1.0000 292
Bra000372.1 1.0000 310 Bra017188.1 1.0000 180
Bra005197.1 1.0000 167 Bra003148.1 1.0000 168
Bra004660.1 1.0000 250 Bra026617.1 1.0000 590
Bra007545.1 1.0000 297 Bra039806.1 1.0000 174
Bra026204.1 1.0000 450 Bra020486.1 1.0000 248
Bra006815.1 1.0000 150 Bra008445.1 1.0000 217
Bra016278.1 1.0000 315 Bra017706.1 1.0000 292
Bra009088.1 1.0000 169 Bra005803.1 1.0000 359
Bra040325.1 1.0000 281 Bra011970.1 1.0000 288
Bra002528.1 1.0000 160 Bra003317.1 1.0000 236
Bra038491.1 1.0000 389 Bra001026.1 1.0000 318
Bra034116.1 1.0000 278 Bra030886.1 1.0000 437
Bra032845.1 1.0000 229 Bra009525.1 1.0000 265
Bra033840.1 1.0000 453 Bra027500.1 1.0000 133
Bra028914.1 1.0000 235 Bra038293.1 1.0000 886
Bra001904.1 1.0000 171 Bra035157.1 1.0000 214
Bra012638.1 1.0000 200 Bra009937.1 1.0000 284
Bra001752.1 1.0000 267 Bra022712.1 1.0000 587
Bra037845.1 1.0000 231 Bra014483.1 1.0000 255
Bra006302.1 1.0000 367 Bra031834.1 1.0000 235
Bra012039.1 1.0000 262 Bra003582.1 1.0000 216
Bra020571.1 1.0000 235 Bra006692.1 1.0000 159
Bra005840.1 1.0000 182 Bra033220.1 1.0000 711
Bra004300.1 1.0000 236 Bra033666.1 1.0000 185
Bra001318.1 1.0000 171 Bra028791.1 1.0000 352
Bra016900.1 1.0000 254 Bra033930.1 1.0000 81
Bra012450.1 1.0000 422 Bra002836.1 1.0000 465
Bra022436.1 1.0000 267 Bra027394.1 1.0000 505
Bra026203.1 1.0000 464 Bra028943.1 1.0000 389
Bra035609.1 1.0000 421 Bra036098.1 1.0000 436
Bra003422.1 1.0000 297 Bra024833.1 1.0000 513
Bra036608.1 1.0000 264 Bra037151.1 1.0000 492
Bra018817.1 1.0000 373 Bra023444.1 1.0000 164
Bra009464.1 1.0000 228 Bra024448.1 1.0000 241
Bra008787.1 1.0000 153 Bra020284.1 1.0000 112
Bra007029.1 1.0000 140 Bra031715.1 1.0000 204
Bra012914.1 1.0000 213 Bra006230.1 1.0000 154
Bra004148.1 1.0000 254 Bra035678.1 1.0000 148
Bra011601.1 1.0000 275 Bra012452.1 1.0000 333
Bra011631.1 1.0000 252 Bra032661.1 1.0000 258
Bra036156.1 1.0000 176 Bra028724.1 1.0000 182
Bra009000.1 1.0000 242 Bra009822.1 1.0000 254
Bra029315.1 1.0000 233 Bra019476.1 1.0000 169
Bra024704.1 1.0000 452 Bra034063.1 1.0000 173
Bra002027.1 1.0000 174 Bra033683.1 1.0000 135
Bra010975.1 1.0000 211 Bra014861.1 1.0000 139
Bra006691.1 1.0000 159 Bra024706.1 1.0000 325
Bra017158.1 1.0000 300 Bra036535.1 1.0000 254
Bra005766.1 1.0000 276 Bra021510.1 1.0000 510
Bra013257.1 1.0000 202 Bra037455.1 1.0000 172
Bra011628.1 1.0000 268 Bra004200.1 1.0000 191
Bra009160.1 1.0000 235 Bra000245.1 1.0000 248
Bra012701.1 1.0000 214 Bra011931.1 1.0000 150
Bra033724.1 1.0000 464
********************************************************************************
********************************************************************************
COMMAND LINE SUMMARY
********************************************************************************
This information can also be useful in the event you wish to report a
problem with the MEME software.
command: meme ../zfR_pep_confirmed.fa -protein -oc ./ -nostatus -time 18000 -maxsize 6000000 -mod anr -nmotifs 10 -minw 6 -maxw 100
model: mod= anr nmotifs= 10 evt= inf
object function= E-value of product of p-values
width: minw= 6 maxw= 100
width: wg= 11 ws= 1 endgaps= yes
nsites: minsites= 2 maxsites= 50 wnsites= 0.8
theta: spmap= pam spfuzz= 120
global: substring= yes branching= no wbranch= no
em: prior= megap b= 203450 maxiter= 50
distance= 1e-05
data: n= 40690 N= 141 shuffle= -1
sample: seed= 0 ctfrac= -1 maxwords= -1
Dirichlet mixture priors file: prior30.plib
Letter frequencies in dataset:
A 0.057 C 0.024 D 0.051 E 0.063 F 0.037 G 0.072 H 0.042 I 0.030 K 0.065
L 0.075 M 0.024 N 0.061 P 0.054 Q 0.043 R 0.056 S 0.119 T 0.052 V 0.045
W 0.006 Y 0.021
Background letter frequencies (from dataset with add-one prior applied):
A 0.057 C 0.024 D 0.051 E 0.063 F 0.037 G 0.072 H 0.042 I 0.030 K 0.065
L 0.075 M 0.024 N 0.061 P 0.054 Q 0.044 R 0.056 S 0.119 T 0.052 V 0.045
W 0.006 Y 0.021
********************************************************************************
********************************************************************************
MOTIF EKKWKCEKCSKKYAVQSDWKAHSKTCGTKEYRCDCGTLFSRRDSFITHRAFCDALAZESARNPTV MEME-1	width = 65 sites = 20 llr = 3424 E-value = 4.3e-1032
********************************************************************************
--------------------------------------------------------------------------------
	Motif EKKWKCEKCSKKYAVQSDWKAHSKTCGTKEYRCDCGTLFSRRDSFITHRAFCDALAZESARNPTV MEME-1 Description
--------------------------------------------------------------------------------
Simplified A :::::::::1:::a::::::a:2::::::::::::::::::::::::::a:::a:7:::9:1111
pos.-specific C :::::a::a:::::::::3::::::a::::::a:a::::::::::::::::a:::::::::::::
probability D 1:::::4::1:::::::a:::::::::::::::9::::::::a:::::::::8::::::::::::
matrix E a:::::6::::::::1:::::::::::::a:::::::::::::::1::::::2:::6a:::2:::
F :::3:::::::2::::::::::1:::::::::::::::a:::::7:::::a::::::::::1:::
G ::::::::::::::::::::::::::a::::::::a::::::::::::::::::::::1:1::::
H :::::::::::::::1:::::a:::::::::::::::::::::::::a:::::::::::::11:1
I ::::::::::::::::::::::::3::::::::::::3:::::::8:::::::::2:::::11:1
K :aa:9::a::a4:::::::a:::a::::7::3:::::1:::3::::::::::::::1:::1::::
L :::::::::::::::::::::::::::::::::::::6::::::::::::::1:a:::::::::2
M :::::::::::::::1:::::::::::::::::::::::::::::1:::::::::::::::1:::
N ::::1::::1::::::::::::::1::::::::::::::::::::::::::::::::::::4111
P ::::::::::::::::::::::::::::::::::::::::::::::::::::::::::::::41:
Q :::::::::::::::7::::::::::::::::::::::::::::::::::::::::4:::::::1
R :::::::::::4::::::::::::::::3::8::::::::a7::::::a:::::::1:::8::::
S :::::::::9:1::::a:::::8::::1:::::::::::a:1:a::::::::::::::61:1131
T ::::1:::::::::::::::::1:6::a::::::::a::::::::1a::::::::1::31:::41
V ::::::::::::::a1::::::::1::::::::1:::::::::::::::::::1:::::1::223
W :::7::::::::::::::7::::::::::::::::::::::::::::::::::::::::::::::
Y :::1::::::::a:::::1:::::::::::a:::::::::::::4::::::::::::::::::::
bits 7.5
6.7
6.0 * *
5.2 * * * * * * * * * *
Relative 4.5 * * * *** ** ** * * * * * * * * ******
Entropy 3.7 ****** ** * *** ***** * *** ** ***** * * * ******** ** *
(247.0 bits) 3.0 ********* * ********** *********************************** **
2.2 *************************************************************
1.5 *****************************************************************
0.7 *****************************************************************
0.0 -----------------------------------------------------------------
Multilevel EKKWKCEKCSKKYAVQSDWKAHSKTCGTKEYRCDCGTLFSRRDSFITHRAFCDALAEESARNPTV
consensus F D R C I R K I K Y E IQ T SL
sequence
--------------------------------------------------------------------------------
--------------------------------------------------------------------------------
	Motif EKKWKCEKCSKKYAVQSDWKAHSKTCGTKEYRCDCGTLFSRRDSFITHRAFCDALAZESARNPTV MEME-1 sites sorted by position p-value
--------------------------------------------------------------------------------
Sequence name Start P-value Site
------------- ----- --------- -----------------------------------------------------------------
Bra024833.1 162 3.55e-83 VKKHYYRKHG EKKWKCDKCSKRYAVQSDWKAHSKTCGTKEYRCDCGTIFSRRDSYITHRAFCDALIQETARNPTV SFTSMTAASS
Bra026617.1 154 2.42e-81 IKKHYYRKHG EKKWKCEKCSKRYAVQSDWKAHSKTCGTKEYRCDCGTLFSRRDSFITHRAFCDALAQESARHPTS LTSLPSHHFP
Bra024834.1 158 2.42e-81 IKKHYYRKHG EKKWKCEKCSKRYAVQSDWKAHSKTCGTKEYRCDCGTLFSRRDSFITHRAFCDALAQESARHPTS LTSLPSHHFP
Bra026616.1 174 2.92e-81 IKKHYYRKHG EKKWKCEKCSKRYAVQSDWKAHSKTCGTKEYRCDCGTIFSRRDSYITHRAFCDALIQETARNSTV SFTSMASASS
Bra026819.1 154 1.03e-79 IKKHYYRKHG EKKWNCEKCSKRYAVQSDWKAHSKICGTKEYRCDCGTIFSRRDSYITHRAFCDALIQESARNPTV SFTAIAAASG
Bra016694.1 575 7.42e-79 IKKHYYRKHG EKKFKCEKCSKRYAVQSDWKAHSKTCGTKEYRCDCGTIFSRRDSYITHRAFCDALIQESTRNPTV SFTAMAAAAG
Bra021510.1 170 1.44e-77 IKKHFCRKHG EKKWKCDKCSKKYAVQSDCKAHSKTCGTKEYRCDCGTLFSRRDSFITHRAFCEALAEETAREVVI PQNQNHQPNP
Bra018535.1 158 6.26e-77 IKKHFCRKHG EKKWKCEKCSKFYAVQSDWKAHTKVCGTREYRCDCGTLFSRKDSFITHRAFCDALAEESARIIST PSTNLTNLSP
Bra030886.1 152 8.13e-77 IKKHFFRKHG EKKWKCDKCSKKYAVQSDWKAHAKTCGTKEYKCDCGTLFSRRDSFITHRAFCDALAEESARAIPN PILIQSSSPH
Bra038293.1 139 2.60e-76 IKKHFSRKHG EKKWKCDKCSKKYAVVSDWKAHSKICGTREYKCDCGTLFSRKDSFITHRAFCDALAEESARFASV PPAAAAYLNN
Bra027394.1 170 3.81e-76 IKKHFSRKHG EKKWKCDKCSKKYAVQSDCKAHSKTCGTKEYRCDCGTLFSRRDSYITHRAFCLALAEETAREVVT PQDQNHQPNP
Bra033840.1 145 2.18e-75 IKKHFSRKHG EKKWKCDKCSKKYAVMSDWKAHSKICGTREYRCDCGTLFSRKDSFITHRAFCDALAEESSRFASV PPAATAAPYL
Bra036098.1 135 1.09e-73 IKKHFCRKHG EKKWKCDKCSKRYAVVSDWKAHSKICGTKEYKCDCGTLFSRRDSFMTHRAFCDALAEESVRSHTH GKKQSPEILT
Bra009549.1 156 1.09e-73 IKKHYSRKHG EKKFKCEKCSKKYAVQSDWKAHAKTCGTREYKCDCGTLFSRKDSFITHRAFCDALTEEGARMSSL SNNSAISTTT
Bra005741.1 156 1.23e-73 IKKHYSRKHG EKKYKCEKCSKKYAVQSDWKAHAKTCGTREYKCDCGTLFSRKDSFITHRAFCDALTEEGARMNSL SNNPAISTTT
Bra037151.1 134 8.43e-73 IKKHFCRKHG EKKFKCEKCSKSYAVQSDWKAHSKICGSKEYRCDCGTLFSRRDSFITHRAFCDVLAEESAKNHTQ SKELYPETVV
Bra001523.1 175 1.47e-72 IKKHFCRKHG DKKWKCDKCSKKYAVQSDCKAHSKTCGTKEYRCDCGTIFSRRDSFTTHRAFCEALAKETAREVVI PQEQNHQPNP
Bra033724.1 138 2.07e-70 IKKHFCRKHG EKKWTCEKCAKRYAVHSDYKAHSKTCGTREYRCDCGTIFSRRDSFITHRAFCDALAEETAKINAA SHLNGLSSAG
Bra026203.1 151 8.17e-67 IKKHYCRKHG EKKFKCEKCDKFYAVESDCKAHSKICGTKEYRCVCGTKFSRSDSYETHRAFCEALAQESAGNPNL SFTEMLAAAG
Bra026204.1 151 3.48e-64 KKHYYRKHGD EKKFKCEKCNKFYAVESDCKAHFKNCGTKEYRCVCGTKFSRSDSYETHRAFCEALARESAGNPNL SFTEMLAAAG
--------------------------------------------------------------------------------
--------------------------------------------------------------------------------
	Motif EKKWKCEKCSKKYAVQSDWKAHSKTCGTKEYRCDCGTLFSRRDSFITHRAFCDALAZESARNPTV MEME-1 block diagrams
--------------------------------------------------------------------------------
SEQUENCE NAME POSITION P-VALUE MOTIF DIAGRAM
------------- ---------------- -------------
Bra024833.1 3.5e-83 161_[1]_287
Bra026617.1 2.4e-81 153_[1]_372
Bra024834.1 2.4e-81 157_[1]_330
Bra026616.1 2.9e-81 173_[1]_273
Bra026819.1 1e-79 153_[1]_249
Bra016694.1 7.4e-79 574_[1]_250
Bra021510.1 1.4e-77 169_[1]_276
Bra018535.1 6.3e-77 157_[1]_182
Bra030886.1 8.1e-77 151_[1]_221
Bra038293.1 2.6e-76 138_[1]_683
Bra027394.1 3.8e-76 169_[1]_271
Bra033840.1 2.2e-75 144_[1]_244
Bra036098.1 1.1e-73 134_[1]_237
Bra009549.1 1.1e-73 155_[1]_296
Bra005741.1 1.2e-73 155_[1]_284
Bra037151.1 8.4e-73 133_[1]_294
Bra001523.1 1.5e-72 174_[1]_273
Bra033724.1 2.1e-70 137_[1]_262
Bra026203.1 8.2e-67 150_[1]_249
Bra026204.1 3.5e-64 150_[1]_235
--------------------------------------------------------------------------------
--------------------------------------------------------------------------------
	Motif EKKWKCEKCSKKYAVQSDWKAHSKTCGTKEYRCDCGTLFSRRDSFITHRAFCDALAZESARNPTV MEME-1 in BLOCKS format
--------------------------------------------------------------------------------
BL MOTIF EKKWKCEKCSKKYAVQSDWKAHSKTCGTKEYRCDCGTLFSRRDSFITHRAFCDALAZESARNPTV width=65 seqs=20
Bra024833.1 ( 162) EKKWKCDKCSKRYAVQSDWKAHSKTCGTKEYRCDCGTIFSRRDSYITHRAFCDALIQETARNPTV 1
Bra026617.1 ( 154) EKKWKCEKCSKRYAVQSDWKAHSKTCGTKEYRCDCGTLFSRRDSFITHRAFCDALAQESARHPTS 1
Bra024834.1 ( 158) EKKWKCEKCSKRYAVQSDWKAHSKTCGTKEYRCDCGTLFSRRDSFITHRAFCDALAQESARHPTS 1
Bra026616.1 ( 174) EKKWKCEKCSKRYAVQSDWKAHSKTCGTKEYRCDCGTIFSRRDSYITHRAFCDALIQETARNSTV 1
Bra026819.1 ( 154) EKKWNCEKCSKRYAVQSDWKAHSKICGTKEYRCDCGTIFSRRDSYITHRAFCDALIQESARNPTV 1
Bra016694.1 ( 575) EKKFKCEKCSKRYAVQSDWKAHSKTCGTKEYRCDCGTIFSRRDSYITHRAFCDALIQESTRNPTV 1
Bra021510.1 ( 170) EKKWKCDKCSKKYAVQSDCKAHSKTCGTKEYRCDCGTLFSRRDSFITHRAFCEALAEETAREVVI 1
Bra018535.1 ( 158) EKKWKCEKCSKFYAVQSDWKAHTKVCGTREYRCDCGTLFSRKDSFITHRAFCDALAEESARIIST 1
Bra030886.1 ( 152) EKKWKCDKCSKKYAVQSDWKAHAKTCGTKEYKCDCGTLFSRRDSFITHRAFCDALAEESARAIPN 1
Bra038293.1 ( 139) EKKWKCDKCSKKYAVVSDWKAHSKICGTREYKCDCGTLFSRKDSFITHRAFCDALAEESARFASV 1
Bra027394.1 ( 170) EKKWKCDKCSKKYAVQSDCKAHSKTCGTKEYRCDCGTLFSRRDSYITHRAFCLALAEETAREVVT 1
Bra033840.1 ( 145) EKKWKCDKCSKKYAVMSDWKAHSKICGTREYRCDCGTLFSRKDSFITHRAFCDALAEESSRFASV 1
Bra036098.1 ( 135) EKKWKCDKCSKRYAVVSDWKAHSKICGTKEYKCDCGTLFSRRDSFMTHRAFCDALAEESVRSHTH 1
Bra009549.1 ( 156) EKKFKCEKCSKKYAVQSDWKAHAKTCGTREYKCDCGTLFSRKDSFITHRAFCDALTEEGARMSSL 1
Bra005741.1 ( 156) EKKYKCEKCSKKYAVQSDWKAHAKTCGTREYKCDCGTLFSRKDSFITHRAFCDALTEEGARMNSL 1
Bra037151.1 ( 134) EKKFKCEKCSKSYAVQSDWKAHSKICGSKEYRCDCGTLFSRRDSFITHRAFCDVLAEESAKNHTQ 1
Bra001523.1 ( 175) DKKWKCDKCSKKYAVQSDCKAHSKTCGTKEYRCDCGTIFSRRDSFTTHRAFCEALAKETAREVVI 1
Bra033724.1 ( 138) EKKWTCEKCAKRYAVHSDYKAHSKTCGTREYRCDCGTIFSRRDSFITHRAFCDALAEETAKINAA 1
Bra026203.1 ( 151) EKKFKCEKCDKFYAVESDCKAHSKICGTKEYRCVCGTKFSRSDSYETHRAFCEALAQESAGNPNL 1
Bra026204.1 ( 151) EKKFKCEKCNKFYAVESDCKAHFKNCGTKEYRCVCGTKFSRSDSYETHRAFCEALARESAGNPNL 1
//
--------------------------------------------------------------------------------
--------------------------------------------------------------------------------
	Motif EKKWKCEKCSKKYAVQSDWKAHSKTCGTKEYRCDCGTLFSRRDSFITHRAFCDALAZESARNPTV MEME-1 position-specific scoring matrix
--------------------------------------------------------------------------------
log-odds matrix: alength= 20 w= 65 n= 31666 bayes= 12.465 E= 4.3e-1032
-459 -595 -178 393 -589 -533 -535 -440 -570 -591 -550 -465 -643 -380 -565 -615 -518 -501 -441 -517
-381 -455 -517 -489 -565 -517 -500 -367 385 -503 -446 -451 -509 -440 -122 -563 -423 -466 -333 -453
-381 -455 -517 -489 -565 -517 -500 -367 385 -503 -446 -451 -509 -440 -122 -563 -423 -466 -333 -453
-548 -509 -613 -629 268 -619 -348 -399 -595 -395 -425 -532 -620 -497 -531 -619 -535 -442 688 175
-325 -404 -460 -430 -520 -472 -444 -311 378 -450 -388 -241 -462 -379 -63 -505 -218 -411 -285 -404
-355 533 -532 -509 -476 -557 -559 -341 -566 -466 -406 -547 -563 -526 -504 -553 -391 -429 -426 -481
-283 -735 284 320 -652 -452 -463 -443 -298 -496 -452 -382 -433 -200 -423 -454 -373 -405 -528 -494
-381 -455 -517 -489 -565 -517 -500 -367 385 -503 -446 -451 -509 -440 -122 -563 -423 -466 -333 -453
-355 533 -532 -509 -476 -557 -559 -341 -566 -466 -406 -547 -563 -526 -504 -553 -391 -429 -426 -481
-46 -279 -54 -353 -384 -324 -381 -326 -331 -405 -340 -55 -374 -335 -338 267 30 -368 -285 -305
-381 -455 -517 -489 -565 -517 -500 -367 385 -503 -446 -451 -509 -440 -122 -563 -423 -466 -333 -453
-349 -514 -461 -329 180 -462 -335 -373 256 -403 -367 -360 -492 -190 274 -130 -341 -384 -319 -348
-693 -656 -703 -782 -332 -662 -556 -608 -755 -611 -649 -708 -689 -678 -688 -779 -692 -648 -281 555
410 -466 -654 -693 -636 -476 -697 -567 -706 -632 -603 -658 -601 -642 -654 -488 -470 -476 -498 -597
-445 -513 -670 -704 -543 -630 -712 -179 -711 -432 -465 -715 -651 -691 -676 -706 -497 443 -515 -569
-233 -350 -357 -45 -403 -440 -45 -273 -294 -255 -44 -288 -340 417 -224 -374 -287 -81 -176 -331
-465 -584 -670 -761 -695 -574 -724 -690 -749 -721 -726 -681 -649 -703 -698 305 -486 -644 -532 -627
-443 -540 424 -266 -543 -507 -488 -469 -548 -555 -532 -289 -585 -497 -534 -549 -504 -488 -396 -449
-540 325 -633 -655 -116 -621 -365 -414 -617 -418 -445 -551 -631 -519 -553 -625 -546 -459 688 172
-381 -455 -517 -489 -565 -517 -500 -367 385 -503 -446 -451 -509 -440 -122 -563 -423 -466 -333 -453
410 -466 -654 -693 -636 -476 -697 -567 -706 -632 -603 -658 -601 -642 -654 -488 -470 -476 -498 -597
-712 -691 -677 -774 -652 -655 456 -744 -780 -728 -757 -674 -687 -620 -676 -792 -708 -750 -505 -509
70 -251 -367 -425 -47 -338 -435 -309 -359 -391 -322 -260 -370 -368 -344 259 87 -336 -274 -310
-381 -455 -517 -489 -565 -517 -500 -367 385 -503 -446 -451 -509 -440 -122 -563 -423 -466 -333 -453
-277 -330 -459 -488 -375 -499 -501 301 -431 -298 -257 -54 -489 -399 -431 -237 349 40 -323 -380
-355 533 -532 -509 -476 -557 -559 -341 -566 -466 -406 -547 -563 -526 -504 -553 -391 -429 -426 -481
-357 -537 -442 -524 -593 375 -571 -535 -520 -622 -560 -462 -562 -548 -504 -512 -516 -526 -401 -502
-239 -317 -412 -459 -420 -437 -465 -240 -393 -415 -287 -300 -447 -356 -391 -78 404 -242 -308 -397
-361 -504 -486 -355 -564 -477 -358 -375 338 -421 -382 -380 -500 -216 223 -474 -358 -401 -328 -380
-469 -599 -219 394 -594 -538 -543 -448 -583 -599 -558 -474 -649 -391 -573 -624 -527 -509 -445 -523
-693 -656 -703 -782 -332 -662 -556 -608 -755 -611 -649 -708 -689 -678 -688 -779 -692 -648 -281 555
-361 -465 -480 -365 -544 -468 -338 -376 177 -413 -384 -380 -476 -213 368 -469 -362 -408 -292 -374
-355 533 -532 -509 -476 -557 -559 -341 -566 -466 -406 -547 -563 -526 -504 -553 -391 -429 -426 -481
-323 -438 410 -143 -436 -411 -377 -334 -435 -441 -411 -167 -501 -384 -429 -432 -390 -18 -301 -340
-355 533 -532 -509 -476 -557 -559 -341 -566 -466 -406 -547 -563 -526 -504 -553 -391 -429 -426 -481
-357 -537 -442 -524 -593 375 -571 -535 -520 -622 -560 -462 -562 -548 -504 -512 -516 -526 -401 -502
-531 -600 -661 -743 -674 -613 -707 -579 -705 -686 -639 -640 -656 -663 -671 -541 424 -578 -517 -620
-404 -436 -659 -593 -236 -634 -588 318 39 297 -133 -624 -585 -484 -507 -631 -415 -159 -286 -356
-475 -448 -581 -606 468 -586 -573 -327 -619 -318 -379 -616 -562 -599 -605 -582 -548 -396 -214 -155
-465 -584 -670 -761 -695 -574 -724 -690 -749 -721 -726 -681 -649 -703 -698 305 -486 -644 -532 -627
-421 -422 -526 -550 -544 -505 -386 -420 -258 -478 -479 -470 -472 -351 409 -547 -463 -520 -271 -440
-352 -501 -468 -337 -556 -463 -335 -374 193 -406 -370 -363 -489 -192 342 -42 -345 -389 -317 -366
-443 -540 424 -266 -543 -507 -488 -469 -548 -555 -532 -289 -585 -497 -534 -549 -504 -488 -396 -449
-465 -584 -670 -761 -695 -574 -724 -690 -749 -721 -726 -681 -649 -703 -698 305 -486 -644 -532 -627
-570 -524 -641 -659 405 -642 -347 -407 -618 -414 -440 -543 -636 -512 -551 -633 -552 -456 -59 405
-277 -346 -425 -46 -261 -475 -498 457 -404 -66 45 -432 -482 -404 -427 -447 -84 93 -250 -264
-531 -600 -661 -743 -674 -613 -707 -579 -705 -686 -639 -640 -656 -663 -671 -541 424 -578 -517 -620
-712 -691 -677 -774 -652 -655 456 -744 -780 -728 -757 -674 -687 -620 -676 -792 -708 -750 -505 -509
-421 -422 -526 -550 -544 -505 -386 -420 -258 -478 -479 -470 -472 -351 409 -547 -463 -520 -271 -440
410 -466 -654 -693 -636 -476 -697 -567 -706 -632 -603 -658 -601 -642 -654 -488 -470 -476 -498 -597
-475 -448 -581 -606 468 -586 -573 -327 -619 -318 -379 -616 -562 -599 -605 -582 -548 -396 -214 -155
-355 533 -532 -509 -476 -557 -559 -341 -566 -466 -406 -547 -563 -526 -504 -553 -391 -429 -426 -481
-293 -435 399 59 -429 -394 -358 -333 -379 -202 -391 -154 -467 -313 -401 -410 -364 -348 -292 -329
392 -218 -457 -435 -393 -264 -508 -255 -452 -357 -311 -454 -471 -425 -433 -243 -255 10 -300 -388
-552 -570 -684 -689 -380 -648 -666 -257 -679 369 -275 -714 -634 -594 -623 -731 -563 -369 -396 -474
354 -302 -560 -549 -450 -342 -599 262 -566 -374 -362 -520 -491 -505 -533 -330 85 -177 -396 -458
-289 -614 -168 303 -599 -451 -397 -403 -6 -445 -403 -373 -440 282 -3 -443 -349 -385 -415 -424
-469 -599 -219 394 -594 -538 -543 -448 -583 -599 -558 -474 -649 -391 -573 -624 -527 -509 -445 -523
-151 -272 -388 -452 -412 -6 -466 -345 -400 -427 -358 -294 -395 -397 -383 238 220 -345 -311 -352
376 -149 -380 -351 -316 -205 -434 -204 -367 -283 -232 -393 -451 -356 -356 -109 -63 -4 -221 -312
-327 -343 -442 -426 -470 -108 -292 -327 -22 -385 -376 -368 -395 -237 391 -450 -362 -417 -192 -352
6 -308 -198 108 109 -296 95 154 -143 -203 175 214 -308 -134 -184 -105 -153 -134 -176 -181
66 -293 -307 -267 -249 -346 84 154 -261 -195 -169 34 272 -241 -283 -49 -196 148 -194 -219
-38 -304 -385 -420 -396 -423 -439 -218 -364 -385 -266 24 -63 -330 -366 76 324 122 -289 -369
1 -237 -383 -326 -182 -360 1 181 -313 130 -100 -48 -376 4 -312 -42 83 257 -137 -166
--------------------------------------------------------------------------------
--------------------------------------------------------------------------------
	Motif EKKWKCEKCSKKYAVQSDWKAHSKTCGTKEYRCDCGTLFSRRDSFITHRAFCDALAZESARNPTV MEME-1 position-specific probability matrix
--------------------------------------------------------------------------------
letter-probability matrix: alength= 20 w= 65 nsites= 20 E= 4.3e-1032
0.000000 0.000000 0.050000 0.950000 0.000000 0.000000 0.000000 0.000000 0.000000 0.000000 0.000000 0.000000 0.000000 0.000000 0.000000 0.000000 0.000000 0.000000 0.000000 0.000000
0.000000 0.000000 0.000000 0.000000 0.000000 0.000000 0.000000 0.000000 1.000000 0.000000 0.000000 0.000000 0.000000 0.000000 0.000000 0.000000 0.000000 0.000000 0.000000 0.000000
0.000000 0.000000 0.000000 0.000000 0.000000 0.000000 0.000000 0.000000 1.000000 0.000000 0.000000 0.000000 0.000000 0.000000 0.000000 0.000000 0.000000 0.000000 0.000000 0.000000
0.000000 0.000000 0.000000 0.000000 0.250000 0.000000 0.000000 0.000000 0.000000 0.000000 0.000000 0.000000 0.000000 0.000000 0.000000 0.000000 0.000000 0.000000 0.700000 0.050000
0.000000 0.000000 0.000000 0.000000 0.000000 0.000000 0.000000 0.000000 0.900000 0.000000 0.000000 0.050000 0.000000 0.000000 0.000000 0.000000 0.050000 0.000000 0.000000 0.000000
0.000000 1.000000 0.000000 0.000000 0.000000 0.000000 0.000000 0.000000 0.000000 0.000000 0.000000 0.000000 0.000000 0.000000 0.000000 0.000000 0.000000 0.000000 0.000000 0.000000
0.000000 0.000000 0.400000 0.600000 0.000000 0.000000 0.000000 0.000000 0.000000 0.000000 0.000000 0.000000 0.000000 0.000000 0.000000 0.000000 0.000000 0.000000 0.000000 0.000000
0.000000 0.000000 0.000000 0.000000 0.000000 0.000000 0.000000 0.000000 1.000000 0.000000 0.000000 0.000000 0.000000 0.000000 0.000000 0.000000 0.000000 0.000000 0.000000 0.000000
0.000000 1.000000 0.000000 0.000000 0.000000 0.000000 0.000000 0.000000 0.000000 0.000000 0.000000 0.000000 0.000000 0.000000 0.000000 0.000000 0.000000 0.000000 0.000000 0.000000
0.050000 0.000000 0.050000 0.000000 0.000000 0.000000 0.000000 0.000000 0.000000 0.000000 0.000000 0.050000 0.000000 0.000000 0.000000 0.850000 0.000000 0.000000 0.000000 0.000000
0.000000 0.000000 0.000000 0.000000 0.000000 0.000000 0.000000 0.000000 1.000000 0.000000 0.000000 0.000000 0.000000 0.000000 0.000000 0.000000 0.000000 0.000000 0.000000 0.000000
0.000000 0.000000 0.000000 0.000000 0.150000 0.000000 0.000000 0.000000 0.400000 0.000000 0.000000 0.000000 0.000000 0.000000 0.400000 0.050000 0.000000 0.000000 0.000000 0.000000
0.000000 0.000000 0.000000 0.000000 0.000000 0.000000 0.000000 0.000000 0.000000 0.000000 0.000000 0.000000 0.000000 0.000000 0.000000 0.000000 0.000000 0.000000 0.000000 1.000000
1.000000 0.000000 0.000000 0.000000 0.000000 0.000000 0.000000 0.000000 0.000000 0.000000 0.000000 0.000000 0.000000 0.000000 0.000000 0.000000 0.000000 0.000000 0.000000 0.000000
0.000000 0.000000 0.000000 0.000000 0.000000 0.000000 0.000000 0.000000 0.000000 0.000000 0.000000 0.000000 0.000000 0.000000 0.000000 0.000000 0.000000 1.000000 0.000000 0.000000
0.000000 0.000000 0.000000 0.100000 0.000000 0.000000 0.050000 0.000000 0.000000 0.000000 0.050000 0.000000 0.000000 0.700000 0.000000 0.000000 0.000000 0.100000 0.000000 0.000000
0.000000 0.000000 0.000000 0.000000 0.000000 0.000000 0.000000 0.000000 0.000000 0.000000 0.000000 0.000000 0.000000 0.000000 0.000000 1.000000 0.000000 0.000000 0.000000 0.000000
0.000000 0.000000 1.000000 0.000000 0.000000 0.000000 0.000000 0.000000 0.000000 0.000000 0.000000 0.000000 0.000000 0.000000 0.000000 0.000000 0.000000 0.000000 0.000000 0.000000
0.000000 0.250000 0.000000 0.000000 0.000000 0.000000 0.000000 0.000000 0.000000 0.000000 0.000000 0.000000 0.000000 0.000000 0.000000 0.000000 0.000000 0.000000 0.700000 0.050000
0.000000 0.000000 0.000000 0.000000 0.000000 0.000000 0.000000 0.000000 1.000000 0.000000 0.000000 0.000000 0.000000 0.000000 0.000000 0.000000 0.000000 0.000000 0.000000 0.000000
1.000000 0.000000 0.000000 0.000000 0.000000 0.000000 0.000000 0.000000 0.000000 0.000000 0.000000 0.000000 0.000000 0.000000 0.000000 0.000000 0.000000 0.000000 0.000000 0.000000
0.000000 0.000000 0.000000 0.000000 0.000000 0.000000 1.000000 0.000000 0.000000 0.000000 0.000000 0.000000 0.000000 0.000000 0.000000 0.000000 0.000000 0.000000 0.000000 0.000000
0.150000 0.000000 0.000000 0.000000 0.050000 0.000000 0.000000 0.000000 0.000000 0.000000 0.000000 0.000000 0.000000 0.000000 0.000000 0.750000 0.050000 0.000000 0.000000 0.000000
0.000000 0.000000 0.000000 0.000000 0.000000 0.000000 0.000000 0.000000 1.000000 0.000000 0.000000 0.000000 0.000000 0.000000 0.000000 0.000000 0.000000 0.000000 0.000000 0.000000
0.000000 0.000000 0.000000 0.000000 0.000000 0.000000 0.000000 0.300000 0.000000 0.000000 0.000000 0.050000 0.000000 0.000000 0.000000 0.000000 0.600000 0.050000 0.000000 0.000000
0.000000 1.000000 0.000000 0.000000 0.000000 0.000000 0.000000 0.000000 0.000000 0.000000 0.000000 0.000000 0.000000 0.000000 0.000000 0.000000 0.000000 0.000000 0.000000 0.000000
0.000000 0.000000 0.000000 0.000000 0.000000 1.000000 0.000000 0.000000 0.000000 0.000000 0.000000 0.000000 0.000000 0.000000 0.000000 0.000000 0.000000 0.000000 0.000000 0.000000
0.000000 0.000000 0.000000 0.000000 0.000000 0.000000 0.000000 0.000000 0.000000 0.000000 0.000000 0.000000 0.000000 0.000000 0.000000 0.050000 0.950000 0.000000 0.000000 0.000000
0.000000 0.000000 0.000000 0.000000 0.000000 0.000000 0.000000 0.000000 0.700000 0.000000 0.000000 0.000000 0.000000 0.000000 0.300000 0.000000 0.000000 0.000000 0.000000 0.000000
0.000000 0.000000 0.000000 1.000000 0.000000 0.000000 0.000000 0.000000 0.000000 0.000000 0.000000 0.000000 0.000000 0.000000 0.000000 0.000000 0.000000 0.000000 0.000000 0.000000
0.000000 0.000000 0.000000 0.000000 0.000000 0.000000 0.000000 0.000000 0.000000 0.000000 0.000000 0.000000 0.000000 0.000000 0.000000 0.000000 0.000000 0.000000 0.000000 1.000000
0.000000 0.000000 0.000000 0.000000 0.000000 0.000000 0.000000 0.000000 0.250000 0.000000 0.000000 0.000000 0.000000 0.000000 0.750000 0.000000 0.000000 0.000000 0.000000 0.000000
0.000000 1.000000 0.000000 0.000000 0.000000 0.000000 0.000000 0.000000 0.000000 0.000000 0.000000 0.000000 0.000000 0.000000 0.000000 0.000000 0.000000 0.000000 0.000000 0.000000
0.000000 0.000000 0.900000 0.000000 0.000000 0.000000 0.000000 0.000000 0.000000 0.000000 0.000000 0.000000 0.000000 0.000000 0.000000 0.000000 0.000000 0.100000 0.000000 0.000000
0.000000 1.000000 0.000000 0.000000 0.000000 0.000000 0.000000 0.000000 0.000000 0.000000 0.000000 0.000000 0.000000 0.000000 0.000000 0.000000 0.000000 0.000000 0.000000 0.000000
0.000000 0.000000 0.000000 0.000000 0.000000 1.000000 0.000000 0.000000 0.000000 0.000000 0.000000 0.000000 0.000000 0.000000 0.000000 0.000000 0.000000 0.000000 0.000000 0.000000
0.000000 0.000000 0.000000 0.000000 0.000000 0.000000 0.000000 0.000000 0.000000 0.000000 0.000000 0.000000 0.000000 0.000000 0.000000 0.000000 1.000000 0.000000 0.000000 0.000000
0.000000 0.000000 0.000000 0.000000 0.000000 0.000000 0.000000 0.300000 0.100000 0.600000 0.000000 0.000000 0.000000 0.000000 0.000000 0.000000 0.000000 0.000000 0.000000 0.000000
0.000000 0.000000 0.000000 0.000000 1.000000 0.000000 0.000000 0.000000 0.000000 0.000000 0.000000 0.000000 0.000000 0.000000 0.000000 0.000000 0.000000 0.000000 0.000000 0.000000
0.000000 0.000000 0.000000 0.000000 0.000000 0.000000 0.000000 0.000000 0.000000 0.000000 0.000000 0.000000 0.000000 0.000000 0.000000 1.000000 0.000000 0.000000 0.000000 0.000000
0.000000 0.000000 0.000000 0.000000 0.000000 0.000000 0.000000 0.000000 0.000000 0.000000 0.000000 0.000000 0.000000 0.000000 1.000000 0.000000 0.000000 0.000000 0.000000 0.000000
0.000000 0.000000 0.000000 0.000000 0.000000 0.000000 0.000000 0.000000 0.250000 0.000000 0.000000 0.000000 0.000000 0.000000 0.650000 0.100000 0.000000 0.000000 0.000000 0.000000
0.000000 0.000000 1.000000 0.000000 0.000000 0.000000 0.000000 0.000000 0.000000 0.000000 0.000000 0.000000 0.000000 0.000000 0.000000 0.000000 0.000000 0.000000 0.000000 0.000000
0.000000 0.000000 0.000000 0.000000 0.000000 0.000000 0.000000 0.000000 0.000000 0.000000 0.000000 0.000000 0.000000 0.000000 0.000000 1.000000 0.000000 0.000000 0.000000 0.000000
0.000000 0.000000 0.000000 0.000000 0.650000 0.000000 0.000000 0.000000 0.000000 0.000000 0.000000 0.000000 0.000000 0.000000 0.000000 0.000000 0.000000 0.000000 0.000000 0.350000
0.000000 0.000000 0.000000 0.100000 0.000000 0.000000 0.000000 0.800000 0.000000 0.000000 0.050000 0.000000 0.000000 0.000000 0.000000 0.000000 0.050000 0.000000 0.000000 0.000000
0.000000 0.000000 0.000000 0.000000 0.000000 0.000000 0.000000 0.000000 0.000000 0.000000 0.000000 0.000000 0.000000 0.000000 0.000000 0.000000 1.000000 0.000000 0.000000 0.000000
0.000000 0.000000 0.000000 0.000000 0.000000 0.000000 1.000000 0.000000 0.000000 0.000000 0.000000 0.000000 0.000000 0.000000 0.000000 0.000000 0.000000 0.000000 0.000000 0.000000
0.000000 0.000000 0.000000 0.000000 0.000000 0.000000 0.000000 0.000000 0.000000 0.000000 0.000000 0.000000 0.000000 0.000000 1.000000 0.000000 0.000000 0.000000 0.000000 0.000000
1.000000 0.000000 0.000000 0.000000 0.000000 0.000000 0.000000 0.000000 0.000000 0.000000 0.000000 0.000000 0.000000 0.000000 0.000000 0.000000 0.000000 0.000000 0.000000 0.000000
0.000000 0.000000 0.000000 0.000000 1.000000 0.000000 0.000000 0.000000 0.000000 0.000000 0.000000 0.000000 0.000000 0.000000 0.000000 0.000000 0.000000 0.000000 0.000000 0.000000
0.000000 1.000000 0.000000 0.000000 0.000000 0.000000 0.000000 0.000000 0.000000 0.000000 0.000000 0.000000 0.000000 0.000000 0.000000 0.000000 0.000000 0.000000 0.000000 0.000000
0.000000 0.000000 0.750000 0.200000 0.000000 0.000000 0.000000 0.000000 0.000000 0.050000 0.000000 0.000000 0.000000 0.000000 0.000000 0.000000 0.000000 0.000000 0.000000 0.000000
0.950000 0.000000 0.000000 0.000000 0.000000 0.000000 0.000000 0.000000 0.000000 0.000000 0.000000 0.000000 0.000000 0.000000 0.000000 0.000000 0.000000 0.050000 0.000000 0.000000
0.000000 0.000000 0.000000 0.000000 0.000000 0.000000 0.000000 0.000000 0.000000 1.000000 0.000000 0.000000 0.000000 0.000000 0.000000 0.000000 0.000000 0.000000 0.000000 0.000000
0.700000 0.000000 0.000000 0.000000 0.000000 0.000000 0.000000 0.200000 0.000000 0.000000 0.000000 0.000000 0.000000 0.000000 0.000000 0.000000 0.100000 0.000000 0.000000 0.000000
0.000000 0.000000 0.000000 0.550000 0.000000 0.000000 0.000000 0.000000 0.050000 0.000000 0.000000 0.000000 0.000000 0.350000 0.050000 0.000000 0.000000 0.000000 0.000000 0.000000
0.000000 0.000000 0.000000 1.000000 0.000000 0.000000 0.000000 0.000000 0.000000 0.000000 0.000000 0.000000 0.000000 0.000000 0.000000 0.000000 0.000000 0.000000 0.000000 0.000000
0.000000 0.000000 0.000000 0.000000 0.000000 0.100000 0.000000 0.000000 0.000000 0.000000 0.000000 0.000000 0.000000 0.000000 0.000000 0.600000 0.300000 0.000000 0.000000 0.000000
0.850000 0.000000 0.000000 0.000000 0.000000 0.000000 0.000000 0.000000 0.000000 0.000000 0.000000 0.000000 0.000000 0.000000 0.000000 0.050000 0.050000 0.050000 0.000000 0.000000
0.000000 0.000000 0.000000 0.000000 0.000000 0.100000 0.000000 0.000000 0.100000 0.000000 0.000000 0.000000 0.000000 0.000000 0.800000 0.000000 0.000000 0.000000 0.000000 0.000000
0.050000 0.000000 0.000000 0.150000 0.100000 0.000000 0.100000 0.100000 0.000000 0.000000 0.100000 0.350000 0.000000 0.000000 0.000000 0.050000 0.000000 0.000000 0.000000 0.000000
0.100000 0.000000 0.000000 0.000000 0.000000 0.000000 0.100000 0.100000 0.000000 0.000000 0.000000 0.100000 0.350000 0.000000 0.000000 0.100000 0.000000 0.150000 0.000000 0.000000
0.050000 0.000000 0.000000 0.000000 0.000000 0.000000 0.000000 0.000000 0.000000 0.000000 0.000000 0.100000 0.050000 0.000000 0.000000 0.250000 0.400000 0.150000 0.000000 0.000000
0.050000 0.000000 0.000000 0.000000 0.000000 0.000000 0.050000 0.100000 0.000000 0.200000 0.000000 0.050000 0.000000 0.050000 0.000000 0.100000 0.100000 0.300000 0.000000 0.000000
--------------------------------------------------------------------------------
--------------------------------------------------------------------------------
	Motif EKKWKCEKCSKKYAVQSDWKAHSKTCGTKEYRCDCGTLFSRRDSFITHRAFCDALAZESARNPTV MEME-1 regular expression
--------------------------------------------------------------------------------
EKK[WF]KC[ED]KCSK[KR]YAVQSD[WC]KAHSK[TI]CGT[KR]EY[RK]CDCGT[LI]FSR[RK]DS[FY]ITHRAFC[DE]AL[AI][EQ]E[ST]ARNP[TS][VL]
--------------------------------------------------------------------------------
Time 170.36 secs.
********************************************************************************
********************************************************************************
MOTIF KRNQPGNPDPDAEVIALSPKTLMATNRFVCEVCNKGFQRDQNLQLHRRGHNLPWKLKQKSNKE MEME-2	width = 63 sites = 20 llr = 3216 E-value = 1.2e-945
********************************************************************************
--------------------------------------------------------------------------------
	Motif KRNQPGNPDPDAEVIALSPKTLMATNRFVCEVCNKGFQRDQNLQLHRRGHNLPWKLKQKSNKE MEME-2 Description
--------------------------------------------------------------------------------
Simplified A :::::::::::8::1a:::::::a:::::::::::::::::::::::::::::::::::::::
pos.-specific C :::::::::::::::::::::::::::::a::a::::::::::::::::::::::::::::::
probability D :::::1::7:7:1:::::::::::::::::1::::::::6::::::::::::::::::::2:1
matrix E ::::::::::3:9::::::11:::::::::9::1:::::4:::::::::::::::::::::19
F :::::::::::::::::::::::::::a::::::::a::::::::::::::::1:::::::::
G ::1::8:::::::::::::::::::::::::::1:a::::::::::::a::::::::::::::
H :::::::::::::::::::::::::::::::::::::::::::::a:::a:::::::::::::
I ::::1:::::::::8::::::2::::::4::5:::::::::::::::::::::::::::::::
K 41:2:::::::::::::::7:::::::::::::1a::1::::::::1:::::::9:9:5:18:
L 21:3::1:::::::1:a::::81:::::2:::::::::::::a:a::::::a:::a:::::::
M ::::::2:::::::::::::::9::::::::::::::::::::::::::::::::::::::::
N 1:91:16:2:1::::::::1:::::a:::::::7:::::::a::::::::a:::1::::14::
P 11::9::8:9::::::::a:::::::::::::::::::::::::::::::::a::::::::::
Q :::5::1::::::::::::::1::::::1::::1:::9:1a::a:::::::::::::a:::11
R 381:11::::::::::::::::::1:a:::::::::::a:::::::9a::::::::1:5::::
S :1:::::111:3:::::a::1::::::::::::1:::::::::::::::::::::::::82::
T ::::::21:::::::::1:28::1a::::::::::::::::::::::::::::::::::23::
V :::1:::::::::a1:::::::::::::4::5:::::::::::::::::::::::::::::::
W 1::::::::::::::::::::::::::::::::::::::::::::::::::::9:::::::::
Y :::::::11::::::::::::::::::::::::::::::::::::::::::::::::::::::
bits 7.5
6.7 *
6.0 *
5.2 * * *
Relative 4.5 * * * * ** * * * * * * * * * ** *
Entropy 3.7 * * ***** * ****** **** ***** ******************
(232.0 bits) 3.0 ** ** ************ ************* ************************* **
2.2 ***************************************************************
1.5 ***************************************************************
0.7 ***************************************************************
0.0 ---------------------------------------------------------------
Multilevel KRNQPGNPDPDAEVIALSPKTLMATNRFVCEICNKGFQRDQNLQLHRRGHNLPWKLKQKSNKE
consensus R L N ES I I V E R T
sequence
--------------------------------------------------------------------------------
--------------------------------------------------------------------------------
	Motif KRNQPGNPDPDAEVIALSPKTLMATNRFVCEVCNKGFQRDQNLQLHRRGHNLPWKLKQKSNKE MEME-2 sites sorted by position p-value
--------------------------------------------------------------------------------
Sequence name Start P-value Site
------------- ----- --------- ---------------------------------------------------------------
Bra021510.1 69 8.04e-77 SVPESQPQKK RRNQPGNPDPESEVIALSPKTLMATNRFVCEICNKGFQRDQNLQLHRRGHNLPWKLKQRSNKE VIRKKVYVCP
Bra027394.1 69 8.04e-77 FVPEPQPQKK RRNQPGNPDPESEVIALSPKTLMATNRFVCEICNKGFQRDQNLQLHRRGHNLPWKLKQRSNKE VIRKKVYVCP
Bra005741.1 55 2.54e-76 AKPNSSSAKK KRNQPGNPDPDADVIALSPTTLMATNRFVCEICNKGFQRDQNLQLHRRGHNLPWKLKQRSNKE VIKKKVYICP
Bra009549.1 55 1.44e-75 AKPNSSSAKK KRNQPGTPDPDADVIALSPTTLMATNRFVCEICNKGFQRDQNLQLHRRGHNLPWKLKQRSNKE VIKKKVYICP
Bra016694.1 474 5.65e-74 SVAPLPPPKK RRNQPGNPNPDAEVIALSPKTIMATNRFLCEVCNKGFQREQNLQLHRRGHNLPWKLKQKSKQE VIRRKVYLCP
Bra026819.1 54 9.88e-74 SVAPPPPPKK RRNQPGNSYPDAEVIALSPKTIMATNRFLCEVCNKGFQREQNLQLHRRGHNLPWKLKQKSNKE VRRKVYICPE
Bra026617.1 54 1.97e-73 QPLEAPPQKK KRNQPRTPNSDAEVIALSPKTLMATNRFICEVCNKGFQREQNLQLHRRGHNLPWKLKQKSTKE VKRKVYLCPE
Bra024834.1 58 1.97e-73 QPLEAPPQKK KRNQPRTPNSDAEVIALSPKTLMATNRFICEVCNKGFQREQNLQLHRRGHNLPWKLKQKSTKE VKRKVYLCPE
Bra001523.1 74 4.45e-73 FVPESQPQKK RRNQPGNPDPESEVIALSPKTLMARNRFVCEICNKGFQRDQNLQLHKRGHNLPWKLKQRSNKE VIRKKVYVCP
Bra033724.1 38 1.13e-72 SLINPPVVKK KRNLPGNPDPEAEVIALSPKTLMATNRFLCEVCGKGFQRDQNLQLHRRGHNLPWKLKQRTSKE VRKRVYVCPE
Bra030886.1 51 1.13e-72 CLAPQPSQKK KRNQPGNPDPEAEVLALSPKTLMATNRFICEICNKGFQRDQNLQLHKRGHNLPWKLKQRSNKD VIRKKVYVCP
Bra037151.1 34 1.92e-72 NPPPQSAAKK KRNLPGMPDPDSEVIALSPKTLMATNRFVCEICSKGFQRDQNLQLHRRGHNLPWKLRQRSSKE VRKKVYVCPV
Bra018535.1 57 1.42e-70 THTETQKTKK RRGVPGNPDPDAEVVALSPKTLLATNRFVCEICNKGFQRDQNLQLHRRGHNLPWKLKQKNTKE QQKKKVYVCP
Bra036098.1 35 1.41e-69 NPLPKSAAKK KRNLPGMPDPNSEVIALSPKTLLATNRFVCEICNKGFQRDQNLQLHRRGHNLPWKLRQKSSQE VKKKVYVCPE
Bra033840.1 44 1.60e-66 SSNSNKRKRN LPGNPGMYNPDAEVIALSPNSLMATNRFICEVCNKGFKRDQNLQLHRRGHNLPWKLKQRTNKE QVKKKVYICP
Bra026616.1 74 1.71e-65 LIDKHSGSYW WLNLIDQTDPDAEVVALSPKTLMATNRFICDVCKKGFQREQNLQLHRRGHNLPWKLKQKSTKD VKRKVYLCPE
Bra026203.1 51 1.22e-63 PNSVSPPPRR LRNKPGNPSPDAEVIALTPEEIMATNRFQCEVCEKGFQRQQNLQLHRRGHNLPFNLKQKSDEE IRRKVYVCPE
Bra038293.1 38 1.35e-63 PNPNPTASNS NKRKRNLPDPDAEVIALSPNSLMTTNRFICEICNKGFKRDQNLQLHRRGHNLPWKLKQRTDKE QVKKKVYICP
Bra026204.1 50 1.84e-63 PNSVSPPPRR LRNKPGNPSPDAEVIALSPEEIMATNRFQCEVCQKGFQREQNLQLHRRGHNLPFNLKQKSDEQ VRRKVYVCPE
Bra024833.1 62 3.05e-63 PKKRRNQPGN PSNLIDQTDPDAEVAALSPTTQMATNRFICDVCKKGFQREQNLQLHRRGHNLPWKLKQKSTKE VKRKVYICPE
--------------------------------------------------------------------------------
--------------------------------------------------------------------------------
	Motif KRNQPGNPDPDAEVIALSPKTLMATNRFVCEVCNKGFQRDQNLQLHRRGHNLPWKLKQKSNKE MEME-2 block diagrams
--------------------------------------------------------------------------------
SEQUENCE NAME POSITION P-VALUE MOTIF DIAGRAM
------------- ---------------- -------------
Bra021510.1 8e-77 68_[2]_379
Bra027394.1 8e-77 68_[2]_374
Bra005741.1 2.5e-76 54_[2]_387
Bra009549.1 1.4e-75 54_[2]_399
Bra016694.1 5.6e-74 473_[2]_353
Bra026819.1 9.9e-74 53_[2]_351
Bra026617.1 2e-73 53_[2]_474
Bra024834.1 2e-73 57_[2]_432
Bra001523.1 4.4e-73 73_[2]_376
Bra033724.1 1.1e-72 37_[2]_364
Bra030886.1 1.1e-72 50_[2]_324
Bra037151.1 1.9e-72 33_[2]_396
Bra018535.1 1.4e-70 56_[2]_285
Bra036098.1 1.4e-69 34_[2]_339
Bra033840.1 1.6e-66 43_[2]_347
Bra026616.1 1.7e-65 73_[2]_375
Bra026203.1 1.2e-63 50_[2]_351
Bra038293.1 1.4e-63 37_[2]_786
Bra026204.1 1.8e-63 49_[2]_338
Bra024833.1 3e-63 61_[2]_389
--------------------------------------------------------------------------------
--------------------------------------------------------------------------------
	Motif KRNQPGNPDPDAEVIALSPKTLMATNRFVCEVCNKGFQRDQNLQLHRRGHNLPWKLKQKSNKE MEME-2 in BLOCKS format
--------------------------------------------------------------------------------
BL MOTIF KRNQPGNPDPDAEVIALSPKTLMATNRFVCEVCNKGFQRDQNLQLHRRGHNLPWKLKQKSNKE width=63 seqs=20
Bra021510.1 ( 69) RRNQPGNPDPESEVIALSPKTLMATNRFVCEICNKGFQRDQNLQLHRRGHNLPWKLKQRSNKE 1
Bra027394.1 ( 69) RRNQPGNPDPESEVIALSPKTLMATNRFVCEICNKGFQRDQNLQLHRRGHNLPWKLKQRSNKE 1
Bra005741.1 ( 55) KRNQPGNPDPDADVIALSPTTLMATNRFVCEICNKGFQRDQNLQLHRRGHNLPWKLKQRSNKE 1
Bra009549.1 ( 55) KRNQPGTPDPDADVIALSPTTLMATNRFVCEICNKGFQRDQNLQLHRRGHNLPWKLKQRSNKE 1
Bra016694.1 ( 474) RRNQPGNPNPDAEVIALSPKTIMATNRFLCEVCNKGFQREQNLQLHRRGHNLPWKLKQKSKQE 1
Bra026819.1 ( 54) RRNQPGNSYPDAEVIALSPKTIMATNRFLCEVCNKGFQREQNLQLHRRGHNLPWKLKQKSNKE 1
Bra026617.1 ( 54) KRNQPRTPNSDAEVIALSPKTLMATNRFICEVCNKGFQREQNLQLHRRGHNLPWKLKQKSTKE 1
Bra024834.1 ( 58) KRNQPRTPNSDAEVIALSPKTLMATNRFICEVCNKGFQREQNLQLHRRGHNLPWKLKQKSTKE 1
Bra001523.1 ( 74) RRNQPGNPDPESEVIALSPKTLMARNRFVCEICNKGFQRDQNLQLHKRGHNLPWKLKQRSNKE 1
Bra033724.1 ( 38) KRNLPGNPDPEAEVIALSPKTLMATNRFLCEVCGKGFQRDQNLQLHRRGHNLPWKLKQRTSKE 1
Bra030886.1 ( 51) KRNQPGNPDPEAEVLALSPKTLMATNRFICEICNKGFQRDQNLQLHKRGHNLPWKLKQRSNKD 1
Bra037151.1 ( 34) KRNLPGMPDPDSEVIALSPKTLMATNRFVCEICSKGFQRDQNLQLHRRGHNLPWKLRQRSSKE 1
Bra018535.1 ( 57) RRGVPGNPDPDAEVVALSPKTLLATNRFVCEICNKGFQRDQNLQLHRRGHNLPWKLKQKNTKE 1
Bra036098.1 ( 35) KRNLPGMPDPNSEVIALSPKTLLATNRFVCEICNKGFQRDQNLQLHRRGHNLPWKLRQKSSQE 1
Bra033840.1 ( 44) LPGNPGMYNPDAEVIALSPNSLMATNRFICEVCNKGFKRDQNLQLHRRGHNLPWKLKQRTNKE 1
Bra026616.1 ( 74) WLNLIDQTDPDAEVVALSPKTLMATNRFICDVCKKGFQREQNLQLHRRGHNLPWKLKQKSTKD 1
Bra026203.1 ( 51) LRNKPGNPSPDAEVIALTPEEIMATNRFQCEVCEKGFQRQQNLQLHRRGHNLPFNLKQKSDEE 1
Bra038293.1 ( 38) NKRKRNLPDPDAEVIALSPNSLMTTNRFICEICNKGFKRDQNLQLHRRGHNLPWKLKQRTDKE 1
Bra026204.1 ( 50) LRNKPGNPSPDAEVIALSPEEIMATNRFQCEVCQKGFQREQNLQLHRRGHNLPFNLKQKSDEQ 1
Bra024833.1 ( 62) PSNLIDQTDPDAEVAALSPTTQMATNRFICDVCKKGFQREQNLQLHRRGHNLPWKLKQKSTKE 1
//
--------------------------------------------------------------------------------
--------------------------------------------------------------------------------
	Motif KRNQPGNPDPDAEVIALSPKTLMATNRFVCEVCNKGFQRDQNLQLHRRGHNLPWKLKQKSNKE MEME-2 position-specific scoring matrix
--------------------------------------------------------------------------------
log-odds matrix: alength= 20 w= 63 n= 31948 bayes= 12.4778 E= 1.2e-945
-323 -500 -420 -304 -521 -445 -326 -354 255 82 -350 -34 -26 -181 235 -426 -320 -365 296 -345
-321 -323 -438 -452 -455 -423 -283 -317 -102 -237 -375 -369 -204 -246 396 -303 -364 -422 -174 -348
-336 -386 -202 -382 -393 -76 -207 -271 -333 -420 -367 377 -417 -291 -132 -277 -262 -352 -236 -306
-282 -453 -361 -268 -440 -416 -313 -284 131 152 -304 -34 -439 333 -108 -391 -288 7 -286 -312
-170 -398 -341 -329 -396 -379 -403 105 -322 -341 -354 -399 391 -297 -71 -332 -270 -292 -336 -380
-206 -411 0 -355 -466 349 -417 -390 -358 -496 -412 -102 -437 -390 -25 -350 -363 -382 -278 -364
-205 -341 -251 -246 -285 -343 -309 -137 -197 -44 237 294 -388 103 -228 -317 133 -171 -221 -236
-167 -394 -339 -329 -395 -375 -402 -295 -323 -342 -354 -396 386 -297 -340 -154 34 -292 -334 53
-331 -481 368 -218 -492 -309 -334 -447 -351 -522 -499 144 -456 -326 -408 -52 -320 -457 -378 83
-195 -415 -372 -363 -428 -397 -435 -329 -358 -375 -387 -427 398 -331 -373 -63 -298 -324 -362 -410
-297 -447 392 104 -443 -378 -357 -349 -368 -440 -405 -62 -463 -305 -402 -396 -356 -361 -308 -337
365 -298 -554 -557 -516 -317 -600 -425 -583 -502 -443 -509 -471 -501 -535 99 -293 -310 -412 -499
-440 -600 -114 392 -592 -527 -530 -440 -529 -583 -542 -460 -617 -360 -551 -599 -504 -493 -445 -516
-445 -513 -670 -704 -543 -630 -712 -179 -711 -432 -465 -715 -651 -691 -676 -706 -497 443 -515 -569
-139 -350 -411 -420 -256 -471 -498 457 -393 -10 -83 -417 -474 -400 -420 -439 -265 155 -244 -253
410 -466 -654 -693 -636 -476 -697 -567 -706 -632 -603 -658 -601 -642 -654 -488 -470 -476 -498 -597
-552 -570 -684 -689 -380 -648 -666 -257 -679 369 -275 -714 -634 -594 -623 -731 -563 -369 -396 -474
-166 -271 -382 -444 -395 -352 -454 -332 -380 -413 -345 -279 -389 -388 -365 280 76 -355 -294 -332
-486 -634 -607 -635 -652 -598 -661 -601 -628 -630 -661 -676 420 -597 -620 -639 -571 -600 -516 -609
-308 -504 -225 66 -517 -362 -327 -392 316 -431 -392 68 -445 -211 -165 -365 137 -395 -350 -350
-243 -308 -373 6 -401 -440 -440 -218 -366 -395 -266 -272 -433 -330 -367 -21 385 -223 -290 -377
-362 -396 -561 -492 -195 -565 -505 231 -483 331 -73 -544 -487 -32 -436 -548 -368 -163 -233 -304
-421 -407 -534 -553 -365 -546 -558 -170 -520 -99 525 -548 -532 -500 -555 -558 -426 -275 -205 -284
396 -270 -517 -507 -467 -301 -565 -363 -527 -444 -390 -492 -474 -474 -495 -286 -10 -256 -367 -455
-324 -396 -475 -522 -486 -502 -524 -317 -438 -484 -366 -375 -512 -421 -38 -255 410 -321 -368 -452
-497 -520 -385 -572 -527 -507 -362 -419 -507 -557 -516 397 -549 -454 -523 -442 -422 -499 -362 -448
-421 -422 -526 -550 -544 -505 -386 -420 -258 -478 -479 -470 -472 -351 409 -547 -463 -520 -271 -440
-475 -448 -581 -606 468 -586 -573 -327 -619 -318 -379 -616 -562 -599 -605 -582 -548 -396 -214 -155
-338 -379 -613 -581 -310 -590 -610 355 -569 100 -205 -583 -588 99 -567 -578 -350 306 -342 -371
-355 533 -532 -509 -476 -557 -559 -341 -566 -466 -406 -547 -563 -526 -504 -553 -391 -429 -426 -481
-440 -600 -114 392 -592 -527 -530 -440 -529 -583 -542 -460 -617 -360 -551 -599 -504 -493 -445 -516
-380 -402 -695 -680 -422 -693 -813 401 -689 -268 -306 -687 -683 -699 -727 -704 -394 343 -544 -506
-355 533 -532 -509 -476 -557 -559 -341 -566 -466 -406 -547 -563 -526 -504 -553 -391 -429 -426 -481
-321 -405 -177 -102 -409 -120 -223 -295 -22 -429 -379 360 -412 -51 -343 -153 -261 -365 -259 -308
-381 -455 -517 -489 -565 -517 -500 -367 385 -503 -446 -451 -509 -440 -122 -563 -423 -466 -333 -453
-357 -537 -442 -524 -593 375 -571 -535 -520 -622 -560 -462 -562 -548 -504 -512 -516 -526 -401 -502
-475 -448 -581 -606 468 -586 -573 -327 -619 -318 -379 -616 -562 -599 -605 -582 -548 -396 -214 -155
-296 -416 -406 -201 -465 -476 -180 -336 0 -325 -241 -342 -405 427 -226 -430 -342 -365 -242 -375
-421 -422 -526 -550 -544 -505 -386 -420 -258 -478 -479 -470 -472 -351 409 -547 -463 -520 -271 -440
-271 -734 338 253 -644 -444 -453 -431 -286 -485 -440 -371 -423 30 -411 -444 -362 -393 -522 -484
-522 -600 -605 -446 -639 -615 -418 -568 -585 -551 -483 -581 -590 449 -519 -657 -570 -595 -432 -564
-497 -520 -385 -572 -527 -507 -362 -419 -507 -557 -516 397 -549 -454 -523 -442 -422 -499 -362 -448
-552 -570 -684 -689 -380 -648 -666 -257 -679 369 -275 -714 -634 -594 -623 -731 -563 -369 -396 -474
-522 -600 -605 -446 -639 -615 -418 -568 -585 -551 -483 -581 -590 449 -519 -657 -570 -595 -432 -564
-552 -570 -684 -689 -380 -648 -666 -257 -679 369 -275 -714 -634 -594 -623 -731 -563 -369 -396 -474
-712 -691 -677 -774 -652 -655 456 -744 -780 -728 -757 -674 -687 -620 -676 -792 -708 -750 -505 -509
-324 -330 -441 -447 -460 -427 -287 -321 -51 -382 -377 -371 -385 -245 398 -450 -365 -422 -180 -351
-421 -422 -526 -550 -544 -505 -386 -420 -258 -478 -479 -470 -472 -351 409 -547 -463 -520 -271 -440
-357 -537 -442 -524 -593 375 -571 -535 -520 -622 -560 -462 -562 -548 -504 -512 -516 -526 -401 -502
-712 -691 -677 -774 -652 -655 456 -744 -780 -728 -757 -674 -687 -620 -676 -792 -708 -750 -505 -509
-497 -520 -385 -572 -527 -507 -362 -419 -507 -557 -516 397 -549 -454 -523 -442 -422 -499 -362 -448
-552 -570 -684 -689 -380 -648 -666 -257 -679 369 -275 -714 -634 -594 -623 -731 -563 -369 -396 -474
-486 -634 -607 -635 -652 -598 -661 -601 -628 -630 -661 -676 420 -597 -620 -639 -571 -600 -516 -609
-372 -374 -410 -426 -21 -435 -432 -312 -421 -238 -291 -431 -469 -373 -373 -492 -389 -311 731 -89
-342 -427 -448 -428 -535 -475 -443 -334 377 -462 -405 -80 -477 -364 -85 -506 -378 -426 -304 -411
-552 -570 -684 -689 -380 -648 -666 -257 -679 369 -275 -714 -634 -594 -623 -731 -563 -369 -396 -474
-325 -404 -470 -433 -521 -476 -446 -310 378 -449 -388 -395 -462 -381 -15 -509 -368 -411 -285 -404
-522 -600 -605 -446 -639 -615 -418 -568 -585 -551 -483 -581 -590 449 -519 -657 -570 -595 -432 -564
-367 -527 -488 -346 -571 -477 -348 -388 286 -417 -381 -377 -506 -201 305 -470 -357 -399 -336 -376
-153 -232 -325 -389 -340 -342 -398 -277 -318 -359 -290 -107 -345 -335 -306 262 145 -331 -240 -273
-334 -508 158 -278 -531 -290 -328 -512 -36 -564 -541 262 -444 -307 -395 29 213 -509 -435 -367
-335 -516 -333 59 -563 -459 -355 -375 350 -418 -379 -360 -478 106 -109 -454 -346 -390 -337 -379
-385 -620 -35 386 -602 -507 -512 -437 -435 -556 -513 -442 -551 -129 -509 -553 -462 -465 -458 -510
--------------------------------------------------------------------------------
--------------------------------------------------------------------------------
	Motif KRNQPGNPDPDAEVIALSPKTLMATNRFVCEVCNKGFQRDQNLQLHRRGHNLPWKLKQKSNKE MEME-2 position-specific probability matrix
--------------------------------------------------------------------------------
letter-probability matrix: alength= 20 w= 63 nsites= 20 E= 1.2e-945
0.000000 0.000000 0.000000 0.000000 0.000000 0.000000 0.000000 0.000000 0.400000 0.150000 0.000000 0.050000 0.050000 0.000000 0.300000 0.000000 0.000000 0.000000 0.050000 0.000000
0.000000 0.000000 0.000000 0.000000 0.000000 0.000000 0.000000 0.000000 0.050000 0.050000 0.000000 0.000000 0.050000 0.000000 0.800000 0.050000 0.000000 0.000000 0.000000 0.000000
0.000000 0.000000 0.000000 0.000000 0.000000 0.100000 0.000000 0.000000 0.000000 0.000000 0.000000 0.850000 0.000000 0.000000 0.050000 0.000000 0.000000 0.000000 0.000000 0.000000
0.000000 0.000000 0.000000 0.000000 0.000000 0.000000 0.000000 0.000000 0.150000 0.250000 0.000000 0.050000 0.000000 0.500000 0.000000 0.000000 0.000000 0.050000 0.000000 0.000000
0.000000 0.000000 0.000000 0.000000 0.000000 0.000000 0.000000 0.100000 0.000000 0.000000 0.000000 0.000000 0.850000 0.000000 0.050000 0.000000 0.000000 0.000000 0.000000 0.000000
0.000000 0.000000 0.100000 0.000000 0.000000 0.750000 0.000000 0.000000 0.000000 0.000000 0.000000 0.050000 0.000000 0.000000 0.100000 0.000000 0.000000 0.000000 0.000000 0.000000
0.000000 0.000000 0.000000 0.000000 0.000000 0.000000 0.000000 0.000000 0.000000 0.050000 0.150000 0.550000 0.000000 0.100000 0.000000 0.000000 0.150000 0.000000 0.000000 0.000000
0.000000 0.000000 0.000000 0.000000 0.000000 0.000000 0.000000 0.000000 0.000000 0.000000 0.000000 0.000000 0.800000 0.000000 0.000000 0.050000 0.100000 0.000000 0.000000 0.050000
0.000000 0.000000 0.650000 0.000000 0.000000 0.000000 0.000000 0.000000 0.000000 0.000000 0.000000 0.200000 0.000000 0.000000 0.000000 0.100000 0.000000 0.000000 0.000000 0.050000
0.000000 0.000000 0.000000 0.000000 0.000000 0.000000 0.000000 0.000000 0.000000 0.000000 0.000000 0.000000 0.900000 0.000000 0.000000 0.100000 0.000000 0.000000 0.000000 0.000000
0.000000 0.000000 0.700000 0.250000 0.000000 0.000000 0.000000 0.000000 0.000000 0.000000 0.000000 0.050000 0.000000 0.000000 0.000000 0.000000 0.000000 0.000000 0.000000 0.000000
0.750000 0.000000 0.000000 0.000000 0.000000 0.000000 0.000000 0.000000 0.000000 0.000000 0.000000 0.000000 0.000000 0.000000 0.000000 0.250000 0.000000 0.000000 0.000000 0.000000
0.000000 0.000000 0.100000 0.900000 0.000000 0.000000 0.000000 0.000000 0.000000 0.000000 0.000000 0.000000 0.000000 0.000000 0.000000 0.000000 0.000000 0.000000 0.000000 0.000000
0.000000 0.000000 0.000000 0.000000 0.000000 0.000000 0.000000 0.000000 0.000000 0.000000 0.000000 0.000000 0.000000 0.000000 0.000000 0.000000 0.000000 1.000000 0.000000 0.000000
0.050000 0.000000 0.000000 0.000000 0.000000 0.000000 0.000000 0.800000 0.000000 0.050000 0.000000 0.000000 0.000000 0.000000 0.000000 0.000000 0.000000 0.100000 0.000000 0.000000
1.000000 0.000000 0.000000 0.000000 0.000000 0.000000 0.000000 0.000000 0.000000 0.000000 0.000000 0.000000 0.000000 0.000000 0.000000 0.000000 0.000000 0.000000 0.000000 0.000000
0.000000 0.000000 0.000000 0.000000 0.000000 0.000000 0.000000 0.000000 0.000000 1.000000 0.000000 0.000000 0.000000 0.000000 0.000000 0.000000 0.000000 0.000000 0.000000 0.000000
0.000000 0.000000 0.000000 0.000000 0.000000 0.000000 0.000000 0.000000 0.000000 0.000000 0.000000 0.000000 0.000000 0.000000 0.000000 0.950000 0.050000 0.000000 0.000000 0.000000
0.000000 0.000000 0.000000 0.000000 0.000000 0.000000 0.000000 0.000000 0.000000 0.000000 0.000000 0.000000 1.000000 0.000000 0.000000 0.000000 0.000000 0.000000 0.000000 0.000000
0.000000 0.000000 0.000000 0.100000 0.000000 0.000000 0.000000 0.000000 0.650000 0.000000 0.000000 0.100000 0.000000 0.000000 0.000000 0.000000 0.150000 0.000000 0.000000 0.000000
0.000000 0.000000 0.000000 0.100000 0.000000 0.000000 0.000000 0.000000 0.000000 0.000000 0.000000 0.000000 0.000000 0.000000 0.000000 0.100000 0.800000 0.000000 0.000000 0.000000
0.000000 0.000000 0.000000 0.000000 0.000000 0.000000 0.000000 0.200000 0.000000 0.750000 0.000000 0.000000 0.000000 0.050000 0.000000 0.000000 0.000000 0.000000 0.000000 0.000000
0.000000 0.000000 0.000000 0.000000 0.000000 0.000000 0.000000 0.000000 0.000000 0.100000 0.900000 0.000000 0.000000 0.000000 0.000000 0.000000 0.000000 0.000000 0.000000 0.000000
0.950000 0.000000 0.000000 0.000000 0.000000 0.000000 0.000000 0.000000 0.000000 0.000000 0.000000 0.000000 0.000000 0.000000 0.000000 0.000000 0.050000 0.000000 0.000000 0.000000
0.000000 0.000000 0.000000 0.000000 0.000000 0.000000 0.000000 0.000000 0.000000 0.000000 0.000000 0.000000 0.000000 0.000000 0.050000 0.000000 0.950000 0.000000 0.000000 0.000000
0.000000 0.000000 0.000000 0.000000 0.000000 0.000000 0.000000 0.000000 0.000000 0.000000 0.000000 1.000000 0.000000 0.000000 0.000000 0.000000 0.000000 0.000000 0.000000 0.000000
0.000000 0.000000 0.000000 0.000000 0.000000 0.000000 0.000000 0.000000 0.000000 0.000000 0.000000 0.000000 0.000000 0.000000 1.000000 0.000000 0.000000 0.000000 0.000000 0.000000
0.000000 0.000000 0.000000 0.000000 1.000000 0.000000 0.000000 0.000000 0.000000 0.000000 0.000000 0.000000 0.000000 0.000000 0.000000 0.000000 0.000000 0.000000 0.000000 0.000000
0.000000 0.000000 0.000000 0.000000 0.000000 0.000000 0.000000 0.350000 0.000000 0.150000 0.000000 0.000000 0.000000 0.100000 0.000000 0.000000 0.000000 0.400000 0.000000 0.000000
0.000000 1.000000 0.000000 0.000000 0.000000 0.000000 0.000000 0.000000 0.000000 0.000000 0.000000 0.000000 0.000000 0.000000 0.000000 0.000000 0.000000 0.000000 0.000000 0.000000
0.000000 0.000000 0.100000 0.900000 0.000000 0.000000 0.000000 0.000000 0.000000 0.000000 0.000000 0.000000 0.000000 0.000000 0.000000 0.000000 0.000000 0.000000 0.000000 0.000000
0.000000 0.000000 0.000000 0.000000 0.000000 0.000000 0.000000 0.500000 0.000000 0.000000 0.000000 0.000000 0.000000 0.000000 0.000000 0.000000 0.000000 0.500000 0.000000 0.000000
0.000000 1.000000 0.000000 0.000000 0.000000 0.000000 0.000000 0.000000 0.000000 0.000000 0.000000 0.000000 0.000000 0.000000 0.000000 0.000000 0.000000 0.000000 0.000000 0.000000
0.000000 0.000000 0.000000 0.050000 0.000000 0.050000 0.000000 0.000000 0.100000 0.000000 0.000000 0.700000 0.000000 0.050000 0.000000 0.050000 0.000000 0.000000 0.000000 0.000000
0.000000 0.000000 0.000000 0.000000 0.000000 0.000000 0.000000 0.000000 1.000000 0.000000 0.000000 0.000000 0.000000 0.000000 0.000000 0.000000 0.000000 0.000000 0.000000 0.000000
0.000000 0.000000 0.000000 0.000000 0.000000 1.000000 0.000000 0.000000 0.000000 0.000000 0.000000 0.000000 0.000000 0.000000 0.000000 0.000000 0.000000 0.000000 0.000000 0.000000
0.000000 0.000000 0.000000 0.000000 1.000000 0.000000 0.000000 0.000000 0.000000 0.000000 0.000000 0.000000 0.000000 0.000000 0.000000 0.000000 0.000000 0.000000 0.000000 0.000000
0.000000 0.000000 0.000000 0.000000 0.000000 0.000000 0.000000 0.000000 0.100000 0.000000 0.000000 0.000000 0.000000 0.900000 0.000000 0.000000 0.000000 0.000000 0.000000 0.000000
0.000000 0.000000 0.000000 0.000000 0.000000 0.000000 0.000000 0.000000 0.000000 0.000000 0.000000 0.000000 0.000000 0.000000 1.000000 0.000000 0.000000 0.000000 0.000000 0.000000
0.000000 0.000000 0.600000 0.350000 0.000000 0.000000 0.000000 0.000000 0.000000 0.000000 0.000000 0.000000 0.000000 0.050000 0.000000 0.000000 0.000000 0.000000 0.000000 0.000000
0.000000 0.000000 0.000000 0.000000 0.000000 0.000000 0.000000 0.000000 0.000000 0.000000 0.000000 0.000000 0.000000 1.000000 0.000000 0.000000 0.000000 0.000000 0.000000 0.000000
0.000000 0.000000 0.000000 0.000000 0.000000 0.000000 0.000000 0.000000 0.000000 0.000000 0.000000 1.000000 0.000000 0.000000 0.000000 0.000000 0.000000 0.000000 0.000000 0.000000
0.000000 0.000000 0.000000 0.000000 0.000000 0.000000 0.000000 0.000000 0.000000 1.000000 0.000000 0.000000 0.000000 0.000000 0.000000 0.000000 0.000000 0.000000 0.000000 0.000000
0.000000 0.000000 0.000000 0.000000 0.000000 0.000000 0.000000 0.000000 0.000000 0.000000 0.000000 0.000000 0.000000 1.000000 0.000000 0.000000 0.000000 0.000000 0.000000 0.000000
0.000000 0.000000 0.000000 0.000000 0.000000 0.000000 0.000000 0.000000 0.000000 1.000000 0.000000 0.000000 0.000000 0.000000 0.000000 0.000000 0.000000 0.000000 0.000000 0.000000
0.000000 0.000000 0.000000 0.000000 0.000000 0.000000 1.000000 0.000000 0.000000 0.000000 0.000000 0.000000 0.000000 0.000000 0.000000 0.000000 0.000000 0.000000 0.000000 0.000000
0.000000 0.000000 0.000000 0.000000 0.000000 0.000000 0.000000 0.000000 0.100000 0.000000 0.000000 0.000000 0.000000 0.000000 0.900000 0.000000 0.000000 0.000000 0.000000 0.000000
0.000000 0.000000 0.000000 0.000000 0.000000 0.000000 0.000000 0.000000 0.000000 0.000000 0.000000 0.000000 0.000000 0.000000 1.000000 0.000000 0.000000 0.000000 0.000000 0.000000
0.000000 0.000000 0.000000 0.000000 0.000000 1.000000 0.000000 0.000000 0.000000 0.000000 0.000000 0.000000 0.000000 0.000000 0.000000 0.000000 0.000000 0.000000 0.000000 0.000000
0.000000 0.000000 0.000000 0.000000 0.000000 0.000000 1.000000 0.000000 0.000000 0.000000 0.000000 0.000000 0.000000 0.000000 0.000000 0.000000 0.000000 0.000000 0.000000 0.000000
0.000000 0.000000 0.000000 0.000000 0.000000 0.000000 0.000000 0.000000 0.000000 0.000000 0.000000 1.000000 0.000000 0.000000 0.000000 0.000000 0.000000 0.000000 0.000000 0.000000
0.000000 0.000000 0.000000 0.000000 0.000000 0.000000 0.000000 0.000000 0.000000 1.000000 0.000000 0.000000 0.000000 0.000000 0.000000 0.000000 0.000000 0.000000 0.000000 0.000000
0.000000 0.000000 0.000000 0.000000 0.000000 0.000000 0.000000 0.000000 0.000000 0.000000 0.000000 0.000000 1.000000 0.000000 0.000000 0.000000 0.000000 0.000000 0.000000 0.000000
0.000000 0.000000 0.000000 0.000000 0.100000 0.000000 0.000000 0.000000 0.000000 0.000000 0.000000 0.000000 0.000000 0.000000 0.000000 0.000000 0.000000 0.000000 0.900000 0.000000
0.000000 0.000000 0.000000 0.000000 0.000000 0.000000 0.000000 0.000000 0.900000 0.000000 0.000000 0.100000 0.000000 0.000000 0.000000 0.000000 0.000000 0.000000 0.000000 0.000000
0.000000 0.000000 0.000000 0.000000 0.000000 0.000000 0.000000 0.000000 0.000000 1.000000 0.000000 0.000000 0.000000 0.000000 0.000000 0.000000 0.000000 0.000000 0.000000 0.000000
0.000000 0.000000 0.000000 0.000000 0.000000 0.000000 0.000000 0.000000 0.900000 0.000000 0.000000 0.000000 0.000000 0.000000 0.100000 0.000000 0.000000 0.000000 0.000000 0.000000
0.000000 0.000000 0.000000 0.000000 0.000000 0.000000 0.000000 0.000000 0.000000 0.000000 0.000000 0.000000 0.000000 1.000000 0.000000 0.000000 0.000000 0.000000 0.000000 0.000000
0.000000 0.000000 0.000000 0.000000 0.000000 0.000000 0.000000 0.000000 0.500000 0.000000 0.000000 0.000000 0.000000 0.000000 0.500000 0.000000 0.000000 0.000000 0.000000 0.000000
0.000000 0.000000 0.000000 0.000000 0.000000 0.000000 0.000000 0.000000 0.000000 0.000000 0.000000 0.050000 0.000000 0.000000 0.000000 0.800000 0.150000 0.000000 0.000000 0.000000
0.000000 0.000000 0.150000 0.000000 0.000000 0.000000 0.000000 0.000000 0.050000 0.000000 0.000000 0.400000 0.000000 0.000000 0.000000 0.150000 0.250000 0.000000 0.000000 0.000000
0.000000 0.000000 0.000000 0.100000 0.000000 0.000000 0.000000 0.000000 0.800000 0.000000 0.000000 0.000000 0.000000 0.100000 0.000000 0.000000 0.000000 0.000000 0.000000 0.000000
0.000000 0.000000 0.100000 0.850000 0.000000 0.000000 0.000000 0.000000 0.000000 0.000000 0.000000 0.000000 0.000000 0.050000 0.000000 0.000000 0.000000 0.000000 0.000000 0.000000
--------------------------------------------------------------------------------
--------------------------------------------------------------------------------
	Motif KRNQPGNPDPDAEVIALSPKTLMATNRFVCEVCNKGFQRDQNLQLHRRGHNLPWKLKQKSNKE MEME-2 regular expression
--------------------------------------------------------------------------------
[KR]RN[QL]PGNP[DN]P[DE][AS]EVIALSPKT[LI]MATNRF[VI]CE[IV]CNKGFQR[DE]QNLQLHRRGHNLPWKLKQ[KR]S[NT]KE
--------------------------------------------------------------------------------
Time 333.31 secs.
********************************************************************************
********************************************************************************
MOTIF GSSSSPRVYECSICGREFSSGQALGGHRNSHRRERANAKR MEME-3	width = 40 sites = 50 llr = 2909 E-value = 2.3e-740
********************************************************************************
--------------------------------------------------------------------------------
	Motif GSSSSPRVYECSICGREFSSGQALGGHRNSHRRERANAKR MEME-3 Description
--------------------------------------------------------------------------------
Simplified A ::1:1::::::::::1::1:2:a:::::32:::::21211
pos.-specific C ::::::::::a::a:::::::::::::::1::::::::::
probability D ::::::::::::::1::::::::::::::::::2::::1:
matrix E :1::1:1::3::::::2::::::::::::::::2:::1:1
F ::::::::3:::2:1::a::2:::::::::::::::::::
G 3111:11:::::::2:1:::3:::aa::::::111:1:1:
H :::::1::3::1::::::::::::::a:::a::::::::1
I 11:::::1::::3::::::::::::::::1::1:::::::
K 1111113::1:2::141:1::::::::2:::43:2:1:3:
L 1:1:1::1:::::::::::::::a:::::::::::112::
M :::::::::::::::::::::::::::3::::::::::::
N ::11111::::1::1::::1::::::::4::1:111211:
P :11112:::::1::::::2::::::::::::::2::::::
Q 1::::::::1::::1::::::a:::::2:::::::1:::1
R ::1::142::::::15::1::::::::331:44:4:1:12
S 122121:1:1:3::::2:282::::::::4:::::11:12
T 11111::1:1:12:::::11::::::::1:::::1111:1
V 11:::::3:1::1:::2::::::::::::1:::1:1:1::
W :::1::::::::::::::::::::::::::::::::::::
Y ::::::::4:::2:::::1:2::::::::::1::::::::
bits 7.5
6.7
6
5.2 * *
Relative 4.5 * * * * * *
Entropy 3.7 * * * * ****** *
(83.9 bits) 3.0 * * * * ****** *
2.2 * * ** * * * ******** **
1.5 * *** ** * * ************** *
0.7 ** *************************************
0.0 ----------------------------------------
Multilevel GXSXXXRVYECSICXREFSSGQALGGHRNSHRRERAXAKR
consensus K H T KS MA KK K
sequence F KR
--------------------------------------------------------------------------------
--------------------------------------------------------------------------------
	Motif GSSSSPRVYECSICGREFSSGQALGGHRNSHRRERANAKR MEME-3 sites sorted by position p-value
--------------------------------------------------------------------------------
Sequence name Start P-value Site
------------- ----- --------- ----------------------------------------
Bra005165.1 31 1.94e-35 ELAFAEDDAA GSLWPPRSYSCSFCRREFKSAQALGGHMNVHRRDRARLKQ SEDQYLFSKS
Bra009160.1 52 2.50e-35 FAAVEYGGGG GCMWPPRSYSCSFCGREFKSAQALGGHMNVHRRDRARLKQ QSLSSSSTDQ
Bra017158.1 31 5.27e-35 ELAFAEDDAA GSLWPPRSYACSFCRREFRSAQALGGHMNVHRRDRARLKQ SDDQYLFSKS
Bra023759.1 39 1.75e-33 NYQQDHEYLL GFSWPPRSYTCSFCKREFRSAQALGGHMNVHRRDRARLRL QQSSSSSSTP
Bra004692.1 41 2.72e-33 MNQYKNYEAG LIPWPPKNYTCSFCRREFRSAQALGGHMNVHRRDKAKLRQ IPSWLFDPHH
Bra016878.1 41 1.85e-32 MNLYNSYEAG LIPWPPKNYTCSFCRRDFRSAQALGGHMNVHRRDRAKLRQ IPSWLFEPHQ
Bra010975.1 51 6.26e-32 DSFNDDQKGT KCQPNPRVFSCNYCRRKFYSSQALGGHQNAHKRERTMAKR AVHMGRMFGH
Bra039750.1 79 2.45e-31 TSEISNPEQQ QPSVSKRVFSCNYCQRKFYSSQALGGHQNAHKRERTLAKR AMRMGLAGVF
Bra004148.1 83 4.33e-31 NPEQQQQQQQ QPSALKRVFSCNYCQRKFYSSQALGGHQNAHKRERTLAKR AMRMGLAGVF
Bra012496.1 51 2.67e-30 DSFNDEQKGT KRESNPRVFSCNYCRRKFYSSQALGGHQNAHKRERTMAKR AMYMGRMFGH
Bra036535.1 70 5.36e-30 IDVNQSYNGS ITPTEHKLFSCNYCQRSFYSSQALGGHQNAHKRERTLAKR AQRMGASASA
Bra003317.1 65 1.06e-29 EDQTEDDGKD NSINNNRRFECHYCFRNFPTSQALGGHQNAHKRERQLAKR NASSYFHHPD
Bra007545.1 179 7.38e-29 EASEGYKINR ATTTTKGRYTCETCGKVFKSYQALGGHRASHKKNRVTNKT EQTEYGNVVV
Bra011970.1 109 2.89e-28 NSTKTDKNLY QKNSSFYVYECKTCNRTFPSFQALGGHRASHKKPRASIDE KAKVPLTQLK
Bra017188.1 41 4.49e-28 MVKQIGVNQY TETNTSNRFECKTCNKRFSSFQALGGHRASHKKPKLTVDQ KVVKQYLTKD
Bra030981.1 41 1.06e-27 KQIGVIHNQF TERNTSNRFECKTCNRRFSSFQALGGHRASHKKPKLAVDE KDVKHLTKNY
Bra003422.1 181 1.40e-27 EIETEASEGH NTSSKKGRFTCETCGKVFKSYQALGGHRASHKKNRVSNKT EQRSETEYPE
Bra001318.1 25 1.60e-27 EHISRNTRQS VDNSLSRSYTCSFCVRGFSNAQALGGHMNIHRRDRANLRH KLMEDNKDDV
Bra011931.1 25 1.84e-27 SCLIFLSKAH QHDTKGRVFACKTCNKEFSSFQALGGHRASHRRSAALEGH APPSPKRVKP
Bra033683.1 26 2.76e-27 AVLHHRSSSS VSTVTRRMYECTFCKRGFTNAQALGGHMNIHRRDRLNKAT KLQNDADSAL
Bra004660.1 84 6.95e-27 SENVKDKEKE KDSSNNRRFECHYCFRNFPTSQALGGPQNAHKRERQHAKR GSMPSYLHQS
Bra028724.1 45 1.02e-26 SSESINEVNT TNNNKDKRFKCHYCSRKFPTSQALGGHQNAHKRERQQTKR FHLHSNAAAF
Bra028831.1 168 1.16e-26 FLSLQVTSSD GSKKPEKTHECSICKAEFSSGQALGGHMRRHRGLNVNANA TSITKAVLSS
Bra034116.1 59 1.49e-26 TSSSNGTTTS GGRAGYYVYQCKTCDRTFPSFQALGGHRASHKKPKAAPGL HDLKKSIYND
Bra005766.1 175 1.69e-26 FLSLQVTSSE GTKKQEKTHECSICKAEFSSGQALGGHMRRHRGLTLNANA NSTTRTEISS
Bra005766.1 102 2.44e-26 FLSNKKPVAS LGLGLNGVYQCKTCDKSFHSFQALGGHRTSHKKPKLGAII LKCGEKKSAS
Bra028831.1 102 4.47e-26 FLTDKKPVAS LGLGLDGVYQCKTCDKSFHSFQALGGHRASHKKPKRDEKN SASAVETVES
Bra023444.1 35 5.04e-26 TKKHSFPGTH QHPNIHRLFPCQYCPRKFFTSQALGGHQNAHKRERAAARR NLGVVAHAPS
Bra002836.1 303 6.37e-26 HQLEVGAAEE GGGGAREKHVCVTCNKSFASYQALGGHRASHNKVRISENH QARANSEAVL
Bra034116.1 135 8.05e-26 NNNHRSLVVH GKANNNKVHECGICGAEFTSGQALGGHMRRHRGAGVAATA TPTATLALPA
Bra011970.1 185 8.05e-26 PALASKASNI IISKANKVHECSICGSEFTSGQALGGHMRRHRTVTNVVSS PVTAAEVSRN
Bra003422.1 226 9.04e-26 VSNKTEQRSE TEYPEKRIHECPICLRVFASGQALGGHKRSHGIGNLSVDH HHQVRVDSVK
Bra007029.1 12 1.27e-25 NRKYLDRRSY SWSGQSRPYICDFCERGFSNAQALGGHMNIHRKDRAKLRE ANLKEDNPED
Bra001904.1 13 1.60e-25 NRHKQIDSGS GSGDNRRMYDCDICMRGFTSPQALGGHRNIHRKERERNLS SSSSSSHSFP
Bra007545.1 227 2.50e-25 KTEQTEYGNV VVAPEKRIHECPICLRVFASGQALGGHKRSHGIGNFSVNH QVRGTVSVKE
Bra012914.1 141 3.87e-25 VTNKGNISNG LIGQSGKTHKCSICFKSFPSGQALGGHKRCHYDGGNGNGS NNHGFDLNLP
Bra031834.1 146 3.87e-25 NGGSVAINGN GVSQSGKIHTCSICFKSFSSGQALGGHKRCHYDAGNNGNG NGSSSNSVEV
Bra022436.1 94 8.17e-25 DHHQPKTQPP QESTTKLSHKCSVCGKAFPSYQALGGHKASHRIKPQTTTA DDDSTTPTIA
Bra024704.1 386 9.07e-25 KPPMVKKPSG GVKKKSKGHECPICFRVFKSGQALGGHKRSHFIGSQDHRT LVIQQHHQVA
Bra028943.1 243 1.01e-24 QLGDVAAAAE EGGGAREKHVCVTCNKSFTSYQALGGHRASHNKVKVLESH QARANSEALL
Bra031834.1 82 1.01e-24 GSAVQSPLPP SSSSDHRGYKCTVCGKSFSSYQALGGHKTSHRKPASNVNV PINQEQSNNS
Bra012914.1 81 1.37e-24 GNDHHSPPAP PSDHHHRDYKCSVCGKSFPSYQALGGHKTSHRKPVSNTNC QDTNNSGNGS
Bra022436.1 151 1.52e-24 TIAVAHPTST AIAPSGKIHECSICHKVFPTGQALGGHKRCHYEGTIGGGG GSKSVSQSGS
Bra032661.1 75 1.68e-24 KHGQGKSKTV KKQKTAHVFQCKACKKVFASHQALGGHRASHKKVKGCFAS QDKEEEEEED
Bra009464.1 138 5.04e-24 SAITIASHGG GGGGSVKSHVCSICNKSFATGQALGGHKRCHYEGKNGSSS EGVGSTSHVS
Bra009464.1 79 2.52e-23 PSSSSSPPLL PTLTSTHLHKCSVCDKAFSSYQALGGHKASHRKNSSQTQS SGGDEKSTSS
Bra018225.1 45 7.42e-23 MLLSRIGENG GGGRESRVYRCKTCMKEFSSFQSLGGHRASHNKHVDNSSS DEQSSLFSGS
Bra032661.1 155 2.96e-22 EDKPTAAAHI IARKRSNAHECTVCHRVFSSGQALGGHKRCHWLTPSTYLR MTPLHDSSTV
Bra011601.1 144 4.15e-22 LLMLSEAKPL SPSSSGERFECRGCKKVFGSHQALGGHRASHKNVKGCFAI TNVTGDDPAT
Bra017188.1 87 4.03e-21 TVDQKVVKQY LTKDGTQAHECTICGQSFGTGQALGGHMRRHRSSMTVEPS ELISPVIHNM
--------------------------------------------------------------------------------
--------------------------------------------------------------------------------
	Motif GSSSSPRVYECSICGREFSSGQALGGHRNSHRRERANAKR MEME-3 block diagrams
--------------------------------------------------------------------------------
SEQUENCE NAME POSITION P-VALUE MOTIF DIAGRAM
------------- ---------------- -------------
Bra005165.1 1.9e-35 30_[3]_221
Bra009160.1 2.5e-35 51_[3]_144
Bra017158.1 5.3e-35 30_[3]_230
Bra023759.1 1.8e-33 38_[3]_127
Bra004692.1 2.7e-33 40_[3]_131
Bra016878.1 1.8e-32 40_[3]_132
Bra010975.1 6.3e-32 50_[3]_121
Bra039750.1 2.5e-31 78_[3]_144
Bra004148.1 4.3e-31 82_[3]_132
Bra012496.1 2.7e-30 50_[3]_123
Bra036535.1 5.4e-30 69_[3]_145
Bra003317.1 1.1e-29 64_[3]_132
Bra007545.1 7.4e-29 178_[3]_8_[3]_31
Bra011970.1 2.9e-28 108_[3]_36_[3]_64
Bra017188.1 4.5e-28 40_[3]_6_[3]_54
Bra030981.1 1.1e-27 40_[3]_101
Bra003422.1 1.4e-27 180_[3]_5_[3]_32
Bra001318.1 1.6e-27 24_[3]_107
Bra011931.1 1.8e-27 24_[3]_86
Bra033683.1 2.8e-27 25_[3]_70
Bra004660.1 7e-27 83_[3]_127
Bra028724.1 1e-26 44_[3]_98
Bra028831.1 1.2e-26 101_[3]_26_[3]_61
Bra034116.1 1.5e-26 58_[3]_36_[3]_104
Bra005766.1 1.7e-26 101_[3]_33_[3]_62
Bra023444.1 5e-26 34_[3]_90
Bra002836.1 6.4e-26 302_[3]_123
Bra007029.1 1.3e-25 11_[3]_89
Bra001904.1 1.6e-25 12_[3]_119
Bra012914.1 3.9e-25 80_[3]_20_[3]_33
Bra031834.1 3.9e-25 81_[3]_24_[3]_50
Bra022436.1 8.2e-25 93_[3]_17_[3]_77
Bra024704.1 9.1e-25 385_[3]_27
Bra028943.1 1e-24 242_[3]_107
Bra032661.1 1.7e-24 74_[3]_40_[3]_64
Bra009464.1 5e-24 78_[3]_19_[3]_51
Bra018225.1 7.4e-23 44_[3]_108
Bra011601.1 4.2e-22 143_[3]_92
--------------------------------------------------------------------------------
--------------------------------------------------------------------------------
	Motif GSSSSPRVYECSICGREFSSGQALGGHRNSHRRERANAKR MEME-3 in BLOCKS format
--------------------------------------------------------------------------------
BL MOTIF GSSSSPRVYECSICGREFSSGQALGGHRNSHRRERANAKR width=40 seqs=50
Bra005165.1 ( 31) GSLWPPRSYSCSFCRREFKSAQALGGHMNVHRRDRARLKQ 1
Bra009160.1 ( 52) GCMWPPRSYSCSFCGREFKSAQALGGHMNVHRRDRARLKQ 1
Bra017158.1 ( 31) GSLWPPRSYACSFCRREFRSAQALGGHMNVHRRDRARLKQ 1
Bra023759.1 ( 39) GFSWPPRSYTCSFCKREFRSAQALGGHMNVHRRDRARLRL 1
Bra004692.1 ( 41) LIPWPPKNYTCSFCRREFRSAQALGGHMNVHRRDKAKLRQ 1
Bra016878.1 ( 41) LIPWPPKNYTCSFCRRDFRSAQALGGHMNVHRRDRAKLRQ 1
Bra010975.1 ( 51) KCQPNPRVFSCNYCRRKFYSSQALGGHQNAHKRERTMAKR 1
Bra039750.1 ( 79) QPSVSKRVFSCNYCQRKFYSSQALGGHQNAHKRERTLAKR 1
Bra004148.1 ( 83) QPSALKRVFSCNYCQRKFYSSQALGGHQNAHKRERTLAKR 1
Bra012496.1 ( 51) KRESNPRVFSCNYCRRKFYSSQALGGHQNAHKRERTMAKR 1
Bra036535.1 ( 70) ITPTEHKLFSCNYCQRSFYSSQALGGHQNAHKRERTLAKR 1
Bra003317.1 ( 65) NSINNNRRFECHYCFRNFPTSQALGGHQNAHKRERQLAKR 1
Bra007545.1 ( 179) ATTTTKGRYTCETCGKVFKSYQALGGHRASHKKNRVTNKT 1
Bra011970.1 ( 109) QKNSSFYVYECKTCNRTFPSFQALGGHRASHKKPRASIDE 1
Bra017188.1 ( 41) TETNTSNRFECKTCNKRFSSFQALGGHRASHKKPKLTVDQ 1
Bra030981.1 ( 41) TERNTSNRFECKTCNRRFSSFQALGGHRASHKKPKLAVDE 1
Bra003422.1 ( 181) NTSSKKGRFTCETCGKVFKSYQALGGHRASHKKNRVSNKT 1
Bra001318.1 ( 25) VDNSLSRSYTCSFCVRGFSNAQALGGHMNIHRRDRANLRH 1
Bra011931.1 ( 25) QHDTKGRVFACKTCNKEFSSFQALGGHRASHRRSAALEGH 1
Bra033683.1 ( 26) VSTVTRRMYECTFCKRGFTNAQALGGHMNIHRRDRLNKAT 1
Bra004660.1 ( 84) KDSSNNRRFECHYCFRNFPTSQALGGPQNAHKRERQHAKR 1
Bra028724.1 ( 45) TNNNKDKRFKCHYCSRKFPTSQALGGHQNAHKRERQQTKR 1
Bra028831.1 ( 168) GSKKPEKTHECSICKAEFSSGQALGGHMRRHRGLNVNANA 1
Bra034116.1 ( 59) GGRAGYYVYQCKTCDRTFPSFQALGGHRASHKKPKAAPGL 1
Bra005766.1 ( 175) GTKKQEKTHECSICKAEFSSGQALGGHMRRHRGLTLNANA 1
Bra005766.1 ( 102) LGLGLNGVYQCKTCDKSFHSFQALGGHRTSHKKPKLGAII 1
Bra028831.1 ( 102) LGLGLDGVYQCKTCDKSFHSFQALGGHRASHKKPKRDEKN 1
Bra023444.1 ( 35) QHPNIHRLFPCQYCPRKFFTSQALGGHQNAHKRERAAARR 1
Bra002836.1 ( 303) GGGGAREKHVCVTCNKSFASYQALGGHRASHNKVRISENH 1
Bra034116.1 ( 135) GKANNNKVHECGICGAEFTSGQALGGHMRRHRGAGVAATA 1
Bra011970.1 ( 185) IISKANKVHECSICGSEFTSGQALGGHMRRHRTVTNVVSS 1
Bra003422.1 ( 226) TEYPEKRIHECPICLRVFASGQALGGHKRSHGIGNLSVDH 1
Bra007029.1 ( 12) SWSGQSRPYICDFCERGFSNAQALGGHMNIHRKDRAKLRE 1
Bra001904.1 ( 13) GSGDNRRMYDCDICMRGFTSPQALGGHRNIHRKERERNLS 1
Bra007545.1 ( 227) VVAPEKRIHECPICLRVFASGQALGGHKRSHGIGNFSVNH 1
Bra012914.1 ( 141) LIGQSGKTHKCSICFKSFPSGQALGGHKRCHYDGGNGNGS 1
Bra031834.1 ( 146) GVSQSGKIHTCSICFKSFSSGQALGGHKRCHYDAGNNGNG 1
Bra022436.1 ( 94) QESTTKLSHKCSVCGKAFPSYQALGGHKASHRIKPQTTTA 1
Bra024704.1 ( 386) GVKKKSKGHECPICFRVFKSGQALGGHKRSHFIGSQDHRT 1
Bra028943.1 ( 243) EGGGAREKHVCVTCNKSFTSYQALGGHRASHNKVKVLESH 1
Bra031834.1 ( 82) SSSSDHRGYKCTVCGKSFSSYQALGGHKTSHRKPASNVNV 1
Bra012914.1 ( 81) PSDHHHRDYKCSVCGKSFPSYQALGGHKTSHRKPVSNTNC 1
Bra022436.1 ( 151) AIAPSGKIHECSICHKVFPTGQALGGHKRCHYEGTIGGGG 1
Bra032661.1 ( 75) KKQKTAHVFQCKACKKVFASHQALGGHRASHKKVKGCFAS 1
Bra009464.1 ( 138) GGGGSVKSHVCSICNKSFATGQALGGHKRCHYEGKNGSSS 1
Bra009464.1 ( 79) PTLTSTHLHKCSVCDKAFSSYQALGGHKASHRKNSSQTQS 1
Bra018225.1 ( 45) GGGRESRVYRCKTCMKEFSSFQSLGGHRASHNKHVDNSSS 1
Bra032661.1 ( 155) IARKRSNAHECTVCHRVFSSGQALGGHKRCHWLTPSTYLR 1
Bra011601.1 ( 144) SPSSSGERFECRGCKKVFGSHQALGGHRASHKNVKGCFAI 1
Bra017188.1 ( 87) LTKDGTQAHECTICGQSFGTGQALGGHMRRHRSSMTVEPS 1
//
--------------------------------------------------------------------------------
--------------------------------------------------------------------------------
	Motif GSSSSPRVYECSICGREFSSGQALGGHRNSHRRERANAKR MEME-3 position-specific scoring matrix
--------------------------------------------------------------------------------
log-odds matrix: alength= 20 w= 40 n= 35191 bayes= 11.5664 E= 2.3e-740
-30 -459 -263 -98 -403 177 -323 89 37 54 -306 -51 -50 139 -254 -90 58 34 -301 -292
-96 55 -25 41 -95 80 -11 158 5 -368 -312 -124 4 -197 -105 33 111 32 167 -293
15 -466 -24 -96 -411 58 -319 -55 37 28 -28 -2 43 6 13 76 23 -315 -303 -8
-30 -466 -24 -205 -411 58 -95 -318 86 -368 -312 87 43 6 -105 15 87 -20 421 -293
15 -466 -98 41 -411 -87 -95 -55 37 -2 -312 87 121 6 -105 33 111 -315 -303 -293
-96 -466 -24 -34 -95 34 80 -318 106 -368 -312 63 139 -197 48 15 -25 -102 -303 -8
-384 -587 -448 -5 -580 7 -9 -442 198 -183 -436 -6 -537 -81 284 -486 -392 -447 -407 85
-32 -418 -110 -247 -363 -88 -350 134 -48 -31 67 -56 -139 -235 139 15 23 237 -283 -287
-696 -648 -766 -783 300 -768 298 -532 -741 -540 -565 -666 -762 -635 -674 -757 -676 -581 -181 409
-30 -467 -98 229 -412 -377 -320 -55 86 -369 -313 -281 -136 88 -105 15 131 32 -304 -294
-426 534 -598 -579 -544 -618 -625 -413 -634 -535 -477 -615 -626 -594 -572 -622 -462 -500 -488 -548
-223 -467 -24 -35 -411 -168 42 -318 138 -369 -312 63 4 -62 -105 135 58 -20 -304 -293
-113 -353 -561 -501 217 -182 -485 305 -483 -241 -217 -498 -511 -441 -464 -468 210 123 -253 298
-426 534 -598 -579 -544 -618 -625 -413 -634 -535 -477 -615 -626 -594 -572 -622 -462 -500 -488 -548
-222 -466 61 -96 124 114 -11 -318 86 -91 62 107 -136 53 101 -201 -247 -102 -303 -293
3 -638 -598 -454 -683 -587 -457 -496 252 -525 -489 -485 -616 -86 316 -251 -465 -507 -446 -486
-30 -468 -98 170 -413 4 -321 -320 86 -370 -314 -51 -387 -198 -34 76 -25 182 -305 -294
-842 -805 -839 -934 474 -793 -827 -776 -923 -767 -829 -905 -821 -876 -862 -943 -861 -825 -564 -533
77 -467 -260 -207 -95 -87 -11 -318 64 -369 -313 -281 156 -198 49 88 87 -315 -304 207
-216 -299 -385 -453 -408 -402 -463 -345 -385 -427 -358 -51 -411 -401 -374 267 142 -396 -309 -341
164 -493 -577 -634 208 181 -9 -512 -647 -571 -552 -546 -142 -583 -632 57 -462 -483 -308 291
-878 -849 -852 -940 -882 -799 -875 -926 -944 -907 -970 -934 -834 452 -877 -985 -890 -937 -687 -809
407 -459 -726 -740 -692 -470 -765 -612 -769 -687 -626 -667 -610 -662 -704 -230 -443 -494 -581 -669
-821 -804 -858 -947 -656 -804 -879 -555 -934 372 -582 -933 -828 -862 -866 -976 -831 -676 -625 -728
-684 -788 -739 -832 -836 378 -830 -828 -826 -864 -866 -781 -791 -825 -789 -828 -798 -824 -641 -756
-684 -788 -739 -832 -836 378 -830 -828 -826 -864 -866 -781 -791 -825 -789 -828 -798 -824 -641 -756
-861 -841 -841 -951 -846 -794 454 -919 -943 -901 -966 -898 -142 -862 -866 -965 -877 -924 -673 -743
-476 -638 -600 -454 -684 -588 -456 -496 190 -525 345 -486 -617 200 239 -578 -465 -508 -446 -486
237 -483 -457 -555 -679 -452 -588 -600 -474 -662 -611 259 -591 -512 217 -454 21 -511 -557 -585
165 201 -669 -642 -486 -467 -645 142 -636 -433 -405 -604 -575 -572 78 177 -388 141 -432 -475
-896 -853 -854 -969 -871 -801 457 -936 -955 -915 -997 -941 -837 -909 -886 -997 -899 -946 -685 -790
-487 -636 -587 -468 -87 -89 -456 -498 251 -525 -496 -6 -625 -330 279 -585 -477 -513 179 189
-240 -481 -26 -38 -429 -34 -332 128 225 -173 -328 -127 -403 -209 253 -206 -102 -331 -317 -309
-30 -467 169 157 -412 58 -95 -319 -98 -91 -313 -2 139 -198 -250 -135 -97 101 -304 -294
-32 -473 -269 -215 -419 -34 -327 -323 153 -374 -28 -3 -50 -203 280 -136 22 -20 -310 -301
193 -450 -102 -101 -93 -87 -328 37 -214 55 -299 33 -393 115 -108 -56 111 103 -297 -291
50 55 -24 -205 -411 3 -95 -317 5 53 62 125 -386 6 77 -28 58 -20 -303 -293
194 -420 -298 65 2 -88 -99 -35 -114 97 -274 32 -139 -233 -283 -140 59 131 -284 -6
15 -466 61 -205 -411 3 -319 -55 197 -91 -312 107 -136 -62 121 -55 -25 -315 -303 -293
50 -41 -259 8 -409 -87 136 34 -204 -90 -310 -124 -387 139 169 33 58 -101 -303 -292
--------------------------------------------------------------------------------
--------------------------------------------------------------------------------
	Motif GSSSSPRVYECSICGREFSSGQALGGHRNSHRRERANAKR MEME-3 position-specific probability matrix
--------------------------------------------------------------------------------
letter-probability matrix: alength= 20 w= 40 nsites= 50 E= 2.3e-740
0.040000 0.000000 0.000000 0.020000 0.000000 0.280000 0.000000 0.060000 0.080000 0.120000 0.000000 0.040000 0.040000 0.120000 0.000000 0.060000 0.080000 0.060000 0.000000 0.000000
0.020000 0.040000 0.040000 0.080000 0.020000 0.140000 0.040000 0.100000 0.060000 0.000000 0.000000 0.020000 0.060000 0.000000 0.020000 0.160000 0.120000 0.060000 0.020000 0.000000
0.060000 0.000000 0.040000 0.020000 0.000000 0.120000 0.000000 0.020000 0.080000 0.100000 0.020000 0.060000 0.080000 0.040000 0.060000 0.220000 0.060000 0.000000 0.000000 0.020000
0.040000 0.000000 0.040000 0.000000 0.000000 0.120000 0.020000 0.000000 0.120000 0.000000 0.000000 0.120000 0.080000 0.040000 0.020000 0.140000 0.100000 0.040000 0.120000 0.000000
0.060000 0.000000 0.020000 0.080000 0.000000 0.040000 0.020000 0.020000 0.080000 0.080000 0.000000 0.120000 0.140000 0.040000 0.020000 0.160000 0.120000 0.000000 0.000000 0.000000
0.020000 0.000000 0.040000 0.040000 0.020000 0.100000 0.080000 0.000000 0.140000 0.000000 0.000000 0.100000 0.160000 0.000000 0.080000 0.140000 0.040000 0.020000 0.000000 0.020000
0.000000 0.000000 0.000000 0.060000 0.000000 0.080000 0.040000 0.000000 0.260000 0.020000 0.000000 0.060000 0.000000 0.020000 0.420000 0.000000 0.000000 0.000000 0.000000 0.040000
0.040000 0.000000 0.020000 0.000000 0.000000 0.040000 0.000000 0.080000 0.040000 0.060000 0.040000 0.040000 0.020000 0.000000 0.160000 0.140000 0.060000 0.260000 0.000000 0.000000
0.000000 0.000000 0.000000 0.000000 0.300000 0.000000 0.340000 0.000000 0.000000 0.000000 0.000000 0.000000 0.000000 0.000000 0.000000 0.000000 0.000000 0.000000 0.000000 0.360000
0.040000 0.000000 0.020000 0.340000 0.000000 0.000000 0.000000 0.020000 0.120000 0.000000 0.000000 0.000000 0.020000 0.080000 0.020000 0.140000 0.140000 0.060000 0.000000 0.000000
0.000000 1.000000 0.000000 0.000000 0.000000 0.000000 0.000000 0.000000 0.000000 0.000000 0.000000 0.000000 0.000000 0.000000 0.000000 0.000000 0.000000 0.000000 0.000000 0.000000
0.000000 0.000000 0.040000 0.040000 0.000000 0.020000 0.060000 0.000000 0.180000 0.000000 0.000000 0.100000 0.060000 0.020000 0.020000 0.340000 0.080000 0.040000 0.000000 0.000000
0.020000 0.000000 0.000000 0.000000 0.180000 0.020000 0.000000 0.260000 0.000000 0.000000 0.000000 0.000000 0.000000 0.000000 0.000000 0.000000 0.240000 0.100000 0.000000 0.180000
0.000000 1.000000 0.000000 0.000000 0.000000 0.000000 0.000000 0.000000 0.000000 0.000000 0.000000 0.000000 0.000000 0.000000 0.000000 0.000000 0.000000 0.000000 0.000000 0.000000
0.000000 0.000000 0.080000 0.020000 0.100000 0.180000 0.040000 0.000000 0.120000 0.040000 0.040000 0.140000 0.020000 0.060000 0.120000 0.020000 0.000000 0.020000 0.000000 0.000000
0.060000 0.000000 0.000000 0.000000 0.000000 0.000000 0.000000 0.000000 0.380000 0.000000 0.000000 0.000000 0.000000 0.020000 0.520000 0.020000 0.000000 0.000000 0.000000 0.000000
0.040000 0.000000 0.020000 0.220000 0.000000 0.080000 0.000000 0.000000 0.120000 0.000000 0.000000 0.040000 0.000000 0.000000 0.040000 0.220000 0.040000 0.180000 0.000000 0.000000
0.000000 0.000000 0.000000 0.000000 1.000000 0.000000 0.000000 0.000000 0.000000 0.000000 0.000000 0.000000 0.000000 0.000000 0.000000 0.000000 0.000000 0.000000 0.000000 0.000000
0.100000 0.000000 0.000000 0.000000 0.020000 0.040000 0.040000 0.000000 0.100000 0.000000 0.000000 0.000000 0.180000 0.000000 0.080000 0.240000 0.100000 0.000000 0.000000 0.100000
0.000000 0.000000 0.000000 0.000000 0.000000 0.000000 0.000000 0.000000 0.000000 0.000000 0.000000 0.060000 0.000000 0.000000 0.000000 0.800000 0.140000 0.000000 0.000000 0.000000
0.180000 0.000000 0.000000 0.000000 0.160000 0.260000 0.040000 0.000000 0.000000 0.000000 0.000000 0.000000 0.020000 0.000000 0.000000 0.180000 0.000000 0.000000 0.000000 0.160000
0.000000 0.000000 0.000000 0.000000 0.000000 0.000000 0.000000 0.000000 0.000000 0.000000 0.000000 0.000000 0.000000 1.000000 0.000000 0.000000 0.000000 0.000000 0.000000 0.000000
0.980000 0.000000 0.000000 0.000000 0.000000 0.000000 0.000000 0.000000 0.000000 0.000000 0.000000 0.000000 0.000000 0.000000 0.000000 0.020000 0.000000 0.000000 0.000000 0.000000
0.000000 0.000000 0.000000 0.000000 0.000000 0.000000 0.000000 0.000000 0.000000 1.000000 0.000000 0.000000 0.000000 0.000000 0.000000 0.000000 0.000000 0.000000 0.000000 0.000000
0.000000 0.000000 0.000000 0.000000 0.000000 1.000000 0.000000 0.000000 0.000000 0.000000 0.000000 0.000000 0.000000 0.000000 0.000000 0.000000 0.000000 0.000000 0.000000 0.000000
0.000000 0.000000 0.000000 0.000000 0.000000 1.000000 0.000000 0.000000 0.000000 0.000000 0.000000 0.000000 0.000000 0.000000 0.000000 0.000000 0.000000 0.000000 0.000000 0.000000
0.000000 0.000000 0.000000 0.000000 0.000000 0.000000 0.980000 0.000000 0.000000 0.000000 0.000000 0.000000 0.020000 0.000000 0.000000 0.000000 0.000000 0.000000 0.000000 0.000000
0.000000 0.000000 0.000000 0.000000 0.000000 0.000000 0.000000 0.000000 0.240000 0.000000 0.280000 0.000000 0.000000 0.180000 0.300000 0.000000 0.000000 0.000000 0.000000 0.000000
0.300000 0.000000 0.000000 0.000000 0.000000 0.000000 0.000000 0.000000 0.000000 0.000000 0.000000 0.380000 0.000000 0.000000 0.260000 0.000000 0.060000 0.000000 0.000000 0.000000
0.180000 0.100000 0.000000 0.000000 0.000000 0.000000 0.000000 0.080000 0.000000 0.000000 0.000000 0.000000 0.000000 0.000000 0.100000 0.420000 0.000000 0.120000 0.000000 0.000000
0.000000 0.000000 0.000000 0.000000 0.000000 0.000000 1.000000 0.000000 0.000000 0.000000 0.000000 0.000000 0.000000 0.000000 0.000000 0.000000 0.000000 0.000000 0.000000 0.000000
0.000000 0.000000 0.000000 0.000000 0.020000 0.040000 0.000000 0.000000 0.380000 0.000000 0.000000 0.060000 0.000000 0.000000 0.400000 0.000000 0.000000 0.000000 0.020000 0.080000
0.000000 0.000000 0.040000 0.040000 0.000000 0.060000 0.000000 0.080000 0.340000 0.020000 0.000000 0.020000 0.000000 0.000000 0.360000 0.020000 0.020000 0.000000 0.000000 0.000000
0.040000 0.000000 0.180000 0.200000 0.000000 0.120000 0.020000 0.000000 0.020000 0.040000 0.000000 0.060000 0.160000 0.000000 0.000000 0.040000 0.020000 0.100000 0.000000 0.000000
0.040000 0.000000 0.000000 0.000000 0.000000 0.060000 0.000000 0.000000 0.200000 0.000000 0.020000 0.060000 0.040000 0.000000 0.440000 0.040000 0.060000 0.040000 0.000000 0.000000
0.240000 0.000000 0.020000 0.020000 0.020000 0.040000 0.000000 0.040000 0.000000 0.120000 0.000000 0.080000 0.000000 0.100000 0.020000 0.080000 0.120000 0.100000 0.000000 0.000000
0.080000 0.040000 0.040000 0.000000 0.000000 0.080000 0.020000 0.000000 0.060000 0.120000 0.040000 0.160000 0.000000 0.040000 0.100000 0.100000 0.080000 0.040000 0.000000 0.000000
0.240000 0.000000 0.000000 0.100000 0.040000 0.040000 0.020000 0.020000 0.020000 0.160000 0.000000 0.080000 0.020000 0.000000 0.000000 0.040000 0.080000 0.120000 0.000000 0.020000
0.060000 0.000000 0.080000 0.000000 0.000000 0.080000 0.000000 0.020000 0.280000 0.040000 0.000000 0.140000 0.020000 0.020000 0.140000 0.080000 0.040000 0.000000 0.000000 0.000000
0.080000 0.020000 0.000000 0.060000 0.000000 0.040000 0.120000 0.040000 0.000000 0.040000 0.000000 0.020000 0.000000 0.120000 0.200000 0.160000 0.080000 0.020000 0.000000 0.000000
--------------------------------------------------------------------------------
--------------------------------------------------------------------------------
	Motif GSSSSPRVYECSICGREFSSGQALGGHRNSHRRERANAKR MEME-3 regular expression
--------------------------------------------------------------------------------
GXSXXX[RK]V[YHF]ECS[IT]CX[RK][ES]FSSGQALGGH[RMK][NAR]SH[RK][RK]E[RK]AXAKR
--------------------------------------------------------------------------------
Time 492.72 secs.
********************************************************************************
********************************************************************************
MOTIF GESGSNKVFECKICGKEFSSGQALGGHKASHKKERNNA MEME-4	width = 38 sites = 50 llr = 2809 E-value = 2.9e-713
********************************************************************************
--------------------------------------------------------------------------------
	Motif GESGSNKVFECKICGKEFSSGQALGGHKASHKKERNNA MEME-4 Description
--------------------------------------------------------------------------------
Simplified A 1:1111:::::::::1::1:::a:::::32:::1:112
pos.-specific C ::::::::::a::a:::::::::::::::1::::::::
probability D ::::::::::::::1:::::::::::::::::::::::
matrix E 12111::::3::::::3:::::::::::::::13:::1
F ::::::::3:::1:1::a::2:::::::::::::::::
G 211211:::::1::3:::1:3:::aa::::::11::11
H 1::::1::3:::::1:::1:::::::a:::a:::::::
I ::::1::1::::3::::::::::::::::::::::::1
K 11111141:2:2:::51::::::::::3:::5412:11
L :::::::1::::::::::1::::a:::::::::::11:
M :::::::::::::::::::::::::::1::::::::::
N ::11121::::1::1::::1::::::::3::::11221
P :11::::::1:1::1:::1::::::::::::::21:::
Q :::1:::::1:1:::::::::a:::::3:::::::11:
R 1:1:::31:::::::3:::::::::::331:31:4:::
S 111221:1:::2::1:2:372::::::::5:::::112
T 11111::1:1:12:::1:21::::::::1::::::111
V :1:::::3:1::2:::2::::::::::::::::111::
W ::::::::::::::::::::::::::::::::::::::
Y :::::11:3:::2:::::1:2::::::::::1::::::
bits 7.5
6.7
6
5.2 * *
Relative 4.5 * * * ** * *
Entropy 3.7 * * * ****** *
(81.1 bits) 3.0 * * * * ****** *
2.2 * * ** * * ********** **
1.5 * *** ** *** ************* *
0.7 **************************************
0.0 --------------------------------------
Multilevel GXXGSXKVFECKICGKEFSSGQALGGHKASHKKERXXA
consensus R H T RV S QRA R P
sequence Y Y Y RN
--------------------------------------------------------------------------------
--------------------------------------------------------------------------------
	Motif GESGSNKVFECKICGKEFSSGQALGGHKASHKKERNNA MEME-4 sites sorted by position p-value
--------------------------------------------------------------------------------
Sequence name Start P-value Site
------------- ----- --------- --------------------------------------
Bra029843.1 103 2.48e-32 ETSSPNGTTS GGRAGYYVYQCKTCDRTFPSFQALGGHRASHKKPKAAA GLHSDHDLKK
Bra005803.1 142 1.89e-31 RFLETSSSNG GGKSGYYVYQCKTCDRTFPSFQALGGHRASHKKPRATS FYSNLDVKKS
Bra028791.1 149 1.85e-30 RFLETSSSNG GGKAGYYVYQCKTCDRTFSSFQALGGHRASHKKPKATS FYSNLEHLKK
Bra005803.1 216 5.93e-30 NNNNRSLVAY GKAGNNKVHECGICGAEFTSGQALGGHMRRHRGAVVVA AAPAPIVTVA
Bra019477.1 31 5.93e-30 MLLSRVGECG RERGETRVFRCKTCMKEFSSFQALGGHRASHKKPVNNS SDEQSSSLSS
Bra029843.1 182 8.62e-30 NSSHRSLVVY GKAGNNKVHECGICGAEFTSGQALGGHMRRHRGAVVAS AASASTATVR
Bra028791.1 223 1.80e-29 NNKNRSLVVY GKAGNNKVHKCGICGAEFTSGQALGGHMRRHRGAVVVA PTVTVALAAA
Bra009457.1 204 2.15e-29 NNNNRSLAVY GKAGSNKVHECGVCGAEFTSGQALGGHMRRHRGAVVIA AAPVTTVTVA
Bra006691.1 28 3.66e-29 CLMLLSRVGQ KGGDQKRVFTCKTCLKEFHSFQALGGHRASHKKPNNNE SLSGLVKKAK
Bra006230.1 25 5.19e-28 KKHYSFPGSH HPPSIHRLFPCQYCPRKFYTSQALGGHQNAHKRERAAA RRNLGVDHHH
Bra034396.1 110 7.08e-28 SRKADKTLSS AENSSFFVYECKTCSRTFSSFQALGGHRASHKKPRVSI EAKTKLPLMQ
Bra008787.1 32 2.73e-27 SWNKKHSFGA QHPTIHRLFPCQYCPRKFYTSQALGGHQNAHKRERAAA RRNLGVVSDH
Bra018438.1 46 3.16e-27 ADSVSSSTKN TTSFIAKRLECQYCGKEFANSQALGGHQNAHKKERLKK KRLQLQARRA
Bra032845.1 133 4.86e-27 DDQSTLTTSA ATTGSGKSHVCSICHKSFPSGQALGGHKRCHYEGNNNS SSSVANSEGA
Bra007378.1 84 4.86e-27 DQTGDNGKDN SRSNNNRRFECHYCFRNFPTSQALGGHQNAHKRERQLA KRGASSYFHH
Bra004200.1 31 7.41e-27 DPDQSPEPRS EPEPESRKYECQYCCREFANSQALGGHQNAHKKERQLL KRAQMLAARG
Bra005197.1 27 7.41e-27 MVKQVDVNQY TERDTSNRFECKTCNKRFSSFQALGGHRASHKKPKLSV DQKEVKHVTN
Bra009000.1 86 8.52e-27 ASVATPSHKG STSTEQKLFSCNYCQRTFYSSQALGGHQNAHKRERTLA KRGKQMEAFG
Bra024448.1 156 1.12e-26 LFSGNGTVSN GVNQSGKIHTCSICFKSFSSGQALGGHKRCHYDGGNNG NGNGSVEVMG
Bra037845.1 80 1.29e-26 STVQSLPPPS LPSSDHRGYKCTVCGKSFSSYQALGGHKTSHRKPVNNT DVPSNQEPFN
Bra002528.1 31 1.47e-26 LLSRVGQENV DGGSAKRVFTCKTCLKEFLSFQAWGGHRASHKKPNNEN LSSLMKKTKA
Bra010922.1 135 1.47e-26 QSTSATTTSA VTTGSGKSHVCTICHKSFPSGQALGGHKRCHYEGNNNN TSSVSNSEGA
Bra001752.1 155 1.69e-26 IAGEKHPTST TIAPSGKIHECSICHKVFPTGQALGGHKRCHYEGNLGG GSKSVSHSGS
Bra031715.1 46 2.51e-26 TDSVSSSTNN TAPFKAKRLECQYCGKEFANSQALGGHQNAHKKERLKK KRLQLQARRA
Bra037845.1 144 2.87e-26 NGGSVVINGN GVSQSGKTHTCSICFKSFSSGQALGGHKRCHYDGGNNG NGSSSNSVEV
Bra029315.1 150 3.27e-26 NDADETNLVT REKKCKKEFICDVCGKVFGSYQALGGHRTSHKCKRLKI CDKNDQDREL
Bra039806.1 37 4.82e-26 SFVVKQIEST GSKINGNRFECKTCNRKFDSFQALGGHRASHKKPKLMS VEQEQAKHRN
Bra028914.1 74 6.22e-26 FGVLDEAEGT KNEAKARVFACTFCKKEFSTSQALGGHQNAHKQERSLA KRRKEIEINY
Bra036156.1 30 1.16e-25 MLTKEANKID EDTSSSRLFPCLFCSRKFHSSQALGGHQNAHKKERNAA RRAKSAYDFV
Bra034396.1 186 1.49e-25 SSLASLSSNI IISKANKVHECSICGSEFTSGQALGGHMRRHRTATTAV IPVSTTEVSR
Bra024448.1 87 1.68e-25 PPLTPPPPSR RSPSDHRDFKCTVCGKSFNSYQALGGHKTSHRKPPANN ANVPSGQEPS
Bra004300.1 63 1.68e-25 GRSGGGVRSR GGGGGERKYECQYCCREFGNSQALGGPQNAHKKERQQL KRAQLQATRN
Bra012953.1 200 1.68e-25 DDEDETYLVE KENQCKKKFTCDICGKVLHSYQALGGHRTSHRTKRLKI CDKNGQAMVR
Bra020437.1 42 2.14e-25 TSSSSSTNSS SCLEQPRVFSCNYCQRKFYSSQALGGHQNAHKLERTLA KKSRELFRSS
Bra000372.1 175 3.05e-25 DDEREDYKPS KNRGGRGRFKCETCGKVFNSYQALGGHRASHKKNKTFT TMTSTKTEHE
Bra032845.1 80 4.34e-25 NRNPLPPPPV TVAEKSSTYTCSVCDKSFSSYQALGGHKASHRKNLSQT LSGGGDDQST
Bra020571.1 24 5.48e-25 VRTGSEIMKF YPSKSNKIYICHFCNKRFSTSQALGGHQNAHKQERDWD KKRKEMEANF
Bra010922.1 80 7.72e-25 NRQPLPPVTA AEKSSSSSYKCSVCDKSFSSYQALGGHKASHRKNSSQT QSGGGDDQST
Bra000372.1 224 2.34e-24 MTSTKTEHEK TLTESEKVHQCPICFRVFTSGQALGGHKRSHGSNNIGS RRELSVNQSV
Bra035609.1 271 5.48e-24 VEVVVGGADE EGGGAHEKHVCVTCNKSFTSYQALGGHRASHNKVKVLE NHHARANGEA
Bra033666.1 61 6.74e-24 MLLARDGDRH HVEEEKTVYKCGVCDKVFLSYQALGGHKASHRNLSSGG DVKPTTPSAV
Bra033220.1 154 7.48e-24 KATAADYNNI ITRKRSNAHECTICHRVFSSGQALGGHKRCHWLTPSSY FHMTPLHDSS
Bra013257.1 38 3.36e-23 FEQDTKGNIY GTTWPPRSYTCNFCRREFRSAQALGGHMNVHRRDRASK AHQGPAVRSG
Bra001752.1 100 5.45e-23 RFQPSPPPPP QERTTKLSYNCSVCGKAFLSYQALGGHKASHRIKPPTA GDSTAPSIAG
Bra005840.1 24 6.60e-23 GSDVSDDGIA TELMEQATYKCNYCPKTYSKGQALGGHQNVHKREREIT KRQERAMLVN
Bra016278.1 255 1.16e-22 AVDTNSKKAI SANKNGKCHECPFCFRVFKSGQALGGHKRSHSFVNQEH RVKHKAAADM
Bra018225.1 101 1.53e-22 FSGSIAKTKR KTTNTTRSHRCPICGVEFPIGQALGGHMRKHRNEEEAS GALVTRSFFP
Bra006302.1 312 2.91e-22 SDSDDEIVTE SSGKGNAEHQCRLCSKVFSSYQALGGHQTSHRMSKSKS KKSCREESVE
Bra033220.1 78 1.01e-21 KHGHGKGKSI KKQKTSQAFQCKACKKVFTSHQALGGHRESHKKVKGCF ATQNKEEEED
Bra039806.1 82 3.62e-21 LMSVEQEQAK HRNNENDVHKCSICSQMFGTGQALGGHIRRHRASMINE QSVISSKVYT
--------------------------------------------------------------------------------
--------------------------------------------------------------------------------
	Motif GESGSNKVFECKICGKEFSSGQALGGHKASHKKERNNA MEME-4 block diagrams
--------------------------------------------------------------------------------
SEQUENCE NAME POSITION P-VALUE MOTIF DIAGRAM
------------- ---------------- -------------
Bra029843.1 2.5e-32 102_[4]_41_[4]_106
Bra005803.1 1.9e-31 141_[4]_36_[4]_106
Bra028791.1 1.9e-30 148_[4]_36_[4]_92
Bra019477.1 5.9e-30 30_[4]_102
Bra009457.1 2.1e-29 203_[4]_104
Bra006691.1 3.7e-29 27_[4]_94
Bra006230.1 5.2e-28 24_[4]_92
Bra034396.1 7.1e-28 109_[4]_38_[4]_69
Bra008787.1 2.7e-27 31_[4]_84
Bra018438.1 3.2e-27 45_[4]_122
Bra032845.1 4.9e-27 79_[4]_15_[4]_59
Bra007378.1 4.9e-27 83_[4]_132
Bra004200.1 7.4e-27 30_[4]_123
Bra005197.1 7.4e-27 26_[4]_103
Bra009000.1 8.5e-27 85_[4]_119
Bra024448.1 1.1e-26 86_[4]_31_[4]_48
Bra037845.1 1.3e-26 79_[4]_26_[4]_50
Bra002528.1 1.5e-26 30_[4]_92
Bra010922.1 1.5e-26 79_[4]_17_[4]_61
Bra001752.1 1.7e-26 99_[4]_17_[4]_75
Bra031715.1 2.5e-26 45_[4]_121
Bra029315.1 3.3e-26 149_[4]_46
Bra039806.1 4.8e-26 36_[4]_7_[4]_55
Bra028914.1 6.2e-26 73_[4]_124
Bra036156.1 1.2e-25 29_[4]_109
Bra004300.1 1.7e-25 62_[4]_136
Bra012953.1 1.7e-25 199_[4]_38
Bra020437.1 2.1e-25 41_[4]_71
Bra000372.1 3.1e-25 174_[4]_11_[4]_49
Bra020571.1 5.5e-25 23_[4]_174
Bra035609.1 5.5e-24 270_[4]_113
Bra033666.1 6.7e-24 60_[4]_87
Bra033220.1 7.5e-24 77_[4]_38_[4]_520
Bra013257.1 3.4e-23 37_[4]_127
Bra005840.1 6.6e-23 23_[4]_121
Bra016278.1 1.2e-22 254_[4]_23
Bra018225.1 1.5e-22 100_[4]_54
Bra006302.1 2.9e-22 311_[4]_18
--------------------------------------------------------------------------------
--------------------------------------------------------------------------------
	Motif GESGSNKVFECKICGKEFSSGQALGGHKASHKKERNNA MEME-4 in BLOCKS format
--------------------------------------------------------------------------------
BL MOTIF GESGSNKVFECKICGKEFSSGQALGGHKASHKKERNNA width=38 seqs=50
Bra029843.1 ( 103) GGRAGYYVYQCKTCDRTFPSFQALGGHRASHKKPKAAA 1
Bra005803.1 ( 142) GGKSGYYVYQCKTCDRTFPSFQALGGHRASHKKPRATS 1
Bra028791.1 ( 149) GGKAGYYVYQCKTCDRTFSSFQALGGHRASHKKPKATS 1
Bra005803.1 ( 216) GKAGNNKVHECGICGAEFTSGQALGGHMRRHRGAVVVA 1
Bra019477.1 ( 31) RERGETRVFRCKTCMKEFSSFQALGGHRASHKKPVNNS 1
Bra029843.1 ( 182) GKAGNNKVHECGICGAEFTSGQALGGHMRRHRGAVVAS 1
Bra028791.1 ( 223) GKAGNNKVHKCGICGAEFTSGQALGGHMRRHRGAVVVA 1
Bra009457.1 ( 204) GKAGSNKVHECGVCGAEFTSGQALGGHMRRHRGAVVIA 1
Bra006691.1 ( 28) KGGDQKRVFTCKTCLKEFHSFQALGGHRASHKKPNNNE 1
Bra006230.1 ( 25) HPPSIHRLFPCQYCPRKFYTSQALGGHQNAHKRERAAA 1
Bra034396.1 ( 110) AENSSFFVYECKTCSRTFSSFQALGGHRASHKKPRVSI 1
Bra008787.1 ( 32) QHPTIHRLFPCQYCPRKFYTSQALGGHQNAHKRERAAA 1
Bra018438.1 ( 46) TTSFIAKRLECQYCGKEFANSQALGGHQNAHKKERLKK 1
Bra032845.1 ( 133) ATTGSGKSHVCSICHKSFPSGQALGGHKRCHYEGNNNS 1
Bra007378.1 ( 84) SRSNNNRRFECHYCFRNFPTSQALGGHQNAHKRERQLA 1
Bra004200.1 ( 31) EPEPESRKYECQYCCREFANSQALGGHQNAHKKERQLL 1
Bra005197.1 ( 27) TERDTSNRFECKTCNKRFSSFQALGGHRASHKKPKLSV 1
Bra009000.1 ( 86) STSTEQKLFSCNYCQRTFYSSQALGGHQNAHKRERTLA 1
Bra024448.1 ( 156) GVNQSGKIHTCSICFKSFSSGQALGGHKRCHYDGGNNG 1
Bra037845.1 ( 80) LPSSDHRGYKCTVCGKSFSSYQALGGHKTSHRKPVNNT 1
Bra002528.1 ( 31) DGGSAKRVFTCKTCLKEFLSFQAWGGHRASHKKPNNEN 1
Bra010922.1 ( 135) VTTGSGKSHVCTICHKSFPSGQALGGHKRCHYEGNNNN 1
Bra001752.1 ( 155) TIAPSGKIHECSICHKVFPTGQALGGHKRCHYEGNLGG 1
Bra031715.1 ( 46) TAPFKAKRLECQYCGKEFANSQALGGHQNAHKKERLKK 1
Bra037845.1 ( 144) GVSQSGKTHTCSICFKSFSSGQALGGHKRCHYDGGNNG 1
Bra029315.1 ( 150) REKKCKKEFICDVCGKVFGSYQALGGHRTSHKCKRLKI 1
Bra039806.1 ( 37) GSKINGNRFECKTCNRKFDSFQALGGHRASHKKPKLMS 1
Bra028914.1 ( 74) KNEAKARVFACTFCKKEFSTSQALGGHQNAHKQERSLA 1
Bra036156.1 ( 30) EDTSSSRLFPCLFCSRKFHSSQALGGHQNAHKKERNAA 1
Bra034396.1 ( 186) IISKANKVHECSICGSEFTSGQALGGHMRRHRTATTAV 1
Bra024448.1 ( 87) RSPSDHRDFKCTVCGKSFNSYQALGGHKTSHRKPPANN 1
Bra004300.1 ( 63) GGGGGERKYECQYCCREFGNSQALGGPQNAHKKERQQL 1
Bra012953.1 ( 200) KENQCKKKFTCDICGKVLHSYQALGGHRTSHRTKRLKI 1
Bra020437.1 ( 42) SCLEQPRVFSCNYCQRKFYSSQALGGHQNAHKLERTLA 1
Bra000372.1 ( 175) KNRGGRGRFKCETCGKVFNSYQALGGHRASHKKNKTFT 1
Bra032845.1 ( 80) TVAEKSSTYTCSVCDKSFSSYQALGGHKASHRKNLSQT 1
Bra020571.1 ( 24) YPSKSNKIYICHFCNKRFSTSQALGGHQNAHKQERDWD 1
Bra010922.1 ( 80) AEKSSSSSYKCSVCDKSFSSYQALGGHKASHRKNSSQT 1
Bra000372.1 ( 224) TLTESEKVHQCPICFRVFTSGQALGGHKRSHGSNNIGS 1
Bra035609.1 ( 271) EGGGAHEKHVCVTCNKSFTSYQALGGHRASHNKVKVLE 1
Bra033666.1 ( 61) HVEEEKTVYKCGVCDKVFLSYQALGGHKASHRNLSSGG 1
Bra033220.1 ( 154) ITRKRSNAHECTICHRVFSSGQALGGHKRCHWLTPSSY 1
Bra013257.1 ( 38) GTTWPPRSYTCNFCRREFRSAQALGGHMNVHRRDRASK 1
Bra001752.1 ( 100) QERTTKLSYNCSVCGKAFLSYQALGGHKASHRIKPPTA 1
Bra005840.1 ( 24) TELMEQATYKCNYCPKTYSKGQALGGHQNVHKREREIT 1
Bra016278.1 ( 255) SANKNGKCHECPFCFRVFKSGQALGGHKRSHSFVNQEH 1
Bra018225.1 ( 101) KTTNTTRSHRCPICGVEFPIGQALGGHMRKHRNEEEAS 1
Bra006302.1 ( 312) SSGKGNAEHQCRLCSKVFSSYQALGGHQTSHRMSKSKS 1
Bra033220.1 ( 78) KKQKTSQAFQCKACKKVFTSHQALGGHRESHKKVKGCF 1
Bra039806.1 ( 82) HRNNENDVHKCSICSQMFGTGQALGGHIRRHRASMINE 1
//
--------------------------------------------------------------------------------
--------------------------------------------------------------------------------
	Motif GESGSNKVFECKICGKEFSSGQALGGHKASHKKERNNA MEME-4 position-specific scoring matrix
--------------------------------------------------------------------------------
log-odds matrix: alength= 20 w= 38 n= 35473 bayes= 11.5779 E= 2.9e-713
15 -466 -98 8 -411 155 42 33 86 -171 -312 -280 -386 6 13 -28 131 -102 -303 -8
-30 -41 -98 128 -411 80 -95 33 64 -171 -312 -51 43 -197 -34 -90 131 71 -303 -293
101 -467 -258 8 -411 34 -319 -318 64 -91 -312 63 43 -62 101 15 111 -315 -304 -293
15 -466 -24 41 -3 129 -319 -55 106 -368 -28 -2 -50 53 -249 33 23 -315 167 -293
15 55 -24 91 -411 58 -319 87 5 -368 -312 87 -136 6 -105 76 58 -315 -303 -293
15 -466 -258 -35 -95 80 111 -318 86 -368 -312 141 -50 6 -105 15 -25 -315 -303 136
-30 -466 -98 -96 -95 -168 -319 -318 231 -171 -312 -2 -386 -62 225 -135 -97 -315 -303 136
-32 -36 -110 -45 -363 -172 -350 97 32 5 -272 -316 -411 -235 100 -6 23 275 -283 -287
-696 -648 -766 -783 317 -768 298 -531 -741 -90 -564 -665 -762 -634 -674 -757 -676 -580 -181 374
-96 -467 -258 212 -411 -376 -319 33 123 -369 -312 -124 4 139 -34 -135 131 32 -304 -293
-426 534 -598 -579 -544 -618 -625 -413 -634 -535 -477 -615 -626 -594 -572 -622 -462 -500 -488 -548
-222 -466 -24 -96 -411 34 -11 -318 152 -171 -312 34 4 139 -105 49 87 -102 -303 -293
-119 -371 -583 -524 135 -517 -511 317 -507 -127 -234 -521 -534 -465 -488 -493 199 184 -278 313
-426 534 -598 -579 -544 -618 -625 -413 -634 -535 -477 -615 -626 -594 -572 -622 -462 -500 -488 -548
-223 55 114 -205 124 177 81 -318 -38 -91 -28 34 4 6 -105 -55 -247 -315 -303 -293
43 -637 -596 -453 -682 -586 -456 -495 295 -525 -488 -485 -615 -86 257 -250 -464 -117 -445 -485
-98 -469 -262 212 -414 -380 -323 -318 64 -370 -28 -125 -390 -200 -34 49 111 197 -306 -296
-370 -341 -500 -505 459 -536 -503 -212 -525 -142 -264 -527 -482 -516 -527 -476 -454 -283 -112 22
15 -467 -98 -206 -411 -35 42 -318 -98 -40 -313 -51 121 -198 -105 109 149 -315 -304 176
-205 -283 -379 -442 -390 -396 -450 -116 -209 -410 -340 -28 -396 -387 -356 260 142 -383 -291 -324
-145 -596 -669 -731 228 210 -101 -536 -716 -552 -569 -609 -715 -623 -667 97 -592 -559 -204 340
-878 -849 -852 -940 -882 -799 -875 -926 -944 -907 -970 -934 -834 452 -877 -985 -890 -937 -687 -809
412 -706 -833 -915 -844 -693 -873 -831 -918 -860 -868 -866 -780 -847 -849 -741 -704 -757 -673 -788
-669 -680 -834 -831 -440 -795 -777 -334 -821 368 -353 -850 -770 -714 -760 -873 -678 -462 180 -515
-684 -788 -739 -832 -836 378 -830 -828 -826 -864 -866 -781 -791 -825 -789 -828 -798 -824 -641 -756
-684 -788 -739 -832 -836 378 -830 -828 -826 -864 -866 -781 -791 -825 -789 -828 -798 -824 -641 -756
-861 -841 -841 -951 -846 -794 454 -919 -943 -901 -966 -898 -142 -862 -866 -965 -877 -924 -673 -743
-476 -638 -600 -454 -683 -588 -456 -60 210 -525 246 -486 -616 263 230 -578 -465 -507 -446 -486
233 -567 -330 -150 -659 -444 -478 -579 -353 -626 -589 215 -577 -408 236 -456 91 -552 -524 -506
207 228 -683 -657 -663 -459 -683 -558 -164 -635 -580 -617 -591 -561 106 192 -422 -16 -549 -619
-896 -853 -854 -969 -871 -801 457 -936 -955 -915 -997 -941 -837 -909 -886 -997 -899 -946 -685 -790
-472 -636 -574 -450 -670 -185 -455 -495 290 -525 -488 -154 -613 -309 248 -250 -462 -507 177 217
-96 -41 -24 8 -95 3 -319 -55 252 -91 -28 -51 -386 6 101 -201 -25 -315 -303 -293
77 -468 -98 202 -413 34 -321 -319 4 -171 -314 34 184 -198 -251 -135 -98 32 -305 -294
-227 -468 -263 -98 -414 -87 -323 -318 123 -171 -28 107 4 -200 251 -136 -98 126 -306 -296
121 -457 -100 -36 -402 -169 -324 35 -209 75 -305 141 -137 87 -255 -5 58 127 -300 -292
121 -37 -294 -43 -88 -35 -346 44 60 58 -21 141 -407 49 -280 -57 23 -9 170 -288
193 -463 -99 8 -95 3 -95 88 4 -90 -310 -3 -387 -198 -251 49 87 -19 -302 -8
--------------------------------------------------------------------------------
--------------------------------------------------------------------------------
	Motif GESGSNKVFECKICGKEFSSGQALGGHKASHKKERNNA MEME-4 position-specific probability matrix
--------------------------------------------------------------------------------
letter-probability matrix: alength= 20 w= 38 nsites= 50 E= 2.9e-713
0.060000 0.000000 0.020000 0.060000 0.000000 0.240000 0.060000 0.040000 0.120000 0.020000 0.000000 0.000000 0.000000 0.040000 0.060000 0.100000 0.140000 0.020000 0.000000 0.020000
0.040000 0.020000 0.020000 0.160000 0.000000 0.140000 0.020000 0.040000 0.100000 0.020000 0.000000 0.040000 0.080000 0.000000 0.040000 0.060000 0.140000 0.080000 0.000000 0.000000
0.120000 0.000000 0.000000 0.060000 0.000000 0.100000 0.000000 0.000000 0.100000 0.040000 0.000000 0.100000 0.080000 0.020000 0.120000 0.140000 0.120000 0.000000 0.000000 0.000000
0.060000 0.000000 0.040000 0.080000 0.040000 0.200000 0.000000 0.020000 0.140000 0.000000 0.020000 0.060000 0.040000 0.060000 0.000000 0.160000 0.060000 0.000000 0.020000 0.000000
0.060000 0.040000 0.040000 0.120000 0.000000 0.120000 0.000000 0.060000 0.060000 0.000000 0.000000 0.120000 0.020000 0.040000 0.020000 0.220000 0.080000 0.000000 0.000000 0.000000
0.060000 0.000000 0.000000 0.040000 0.020000 0.140000 0.100000 0.000000 0.120000 0.000000 0.000000 0.180000 0.040000 0.040000 0.020000 0.140000 0.040000 0.000000 0.000000 0.060000
0.040000 0.000000 0.020000 0.020000 0.020000 0.020000 0.000000 0.000000 0.360000 0.020000 0.000000 0.060000 0.000000 0.020000 0.300000 0.040000 0.020000 0.000000 0.000000 0.060000
0.040000 0.020000 0.020000 0.040000 0.000000 0.020000 0.000000 0.060000 0.080000 0.080000 0.000000 0.000000 0.000000 0.000000 0.120000 0.120000 0.060000 0.340000 0.000000 0.000000
0.000000 0.000000 0.000000 0.000000 0.340000 0.000000 0.340000 0.000000 0.000000 0.040000 0.000000 0.000000 0.000000 0.000000 0.000000 0.000000 0.000000 0.000000 0.000000 0.280000
0.020000 0.000000 0.000000 0.300000 0.000000 0.000000 0.000000 0.040000 0.160000 0.000000 0.000000 0.020000 0.060000 0.120000 0.040000 0.040000 0.140000 0.060000 0.000000 0.000000
0.000000 1.000000 0.000000 0.000000 0.000000 0.000000 0.000000 0.000000 0.000000 0.000000 0.000000 0.000000 0.000000 0.000000 0.000000 0.000000 0.000000 0.000000 0.000000 0.000000
0.000000 0.000000 0.040000 0.020000 0.000000 0.100000 0.040000 0.000000 0.200000 0.020000 0.000000 0.080000 0.060000 0.120000 0.020000 0.180000 0.100000 0.020000 0.000000 0.000000
0.020000 0.000000 0.000000 0.000000 0.100000 0.000000 0.000000 0.280000 0.000000 0.020000 0.000000 0.000000 0.000000 0.000000 0.000000 0.000000 0.220000 0.160000 0.000000 0.200000
0.000000 1.000000 0.000000 0.000000 0.000000 0.000000 0.000000 0.000000 0.000000 0.000000 0.000000 0.000000 0.000000 0.000000 0.000000 0.000000 0.000000 0.000000 0.000000 0.000000
0.000000 0.040000 0.120000 0.000000 0.100000 0.280000 0.080000 0.000000 0.040000 0.040000 0.020000 0.080000 0.060000 0.040000 0.020000 0.080000 0.000000 0.000000 0.000000 0.000000
0.080000 0.000000 0.000000 0.000000 0.000000 0.000000 0.000000 0.000000 0.520000 0.000000 0.000000 0.000000 0.000000 0.020000 0.340000 0.020000 0.000000 0.020000 0.000000 0.000000
0.020000 0.000000 0.000000 0.300000 0.000000 0.000000 0.000000 0.000000 0.100000 0.000000 0.020000 0.020000 0.000000 0.000000 0.040000 0.180000 0.120000 0.200000 0.000000 0.000000
0.000000 0.000000 0.000000 0.000000 0.960000 0.000000 0.000000 0.000000 0.000000 0.020000 0.000000 0.000000 0.000000 0.000000 0.000000 0.000000 0.000000 0.000000 0.000000 0.020000
0.060000 0.000000 0.020000 0.000000 0.000000 0.060000 0.060000 0.000000 0.020000 0.060000 0.000000 0.040000 0.140000 0.000000 0.020000 0.280000 0.160000 0.000000 0.000000 0.080000
0.000000 0.000000 0.000000 0.000000 0.000000 0.000000 0.000000 0.020000 0.020000 0.000000 0.000000 0.080000 0.000000 0.000000 0.000000 0.740000 0.140000 0.000000 0.000000 0.000000
0.020000 0.000000 0.000000 0.000000 0.180000 0.320000 0.020000 0.000000 0.000000 0.000000 0.000000 0.000000 0.000000 0.000000 0.000000 0.240000 0.000000 0.000000 0.000000 0.220000
0.000000 0.000000 0.000000 0.000000 0.000000 0.000000 0.000000 0.000000 0.000000 0.000000 0.000000 0.000000 0.000000 1.000000 0.000000 0.000000 0.000000 0.000000 0.000000 0.000000
1.000000 0.000000 0.000000 0.000000 0.000000 0.000000 0.000000 0.000000 0.000000 0.000000 0.000000 0.000000 0.000000 0.000000 0.000000 0.000000 0.000000 0.000000 0.000000 0.000000
0.000000 0.000000 0.000000 0.000000 0.000000 0.000000 0.000000 0.000000 0.000000 0.980000 0.000000 0.000000 0.000000 0.000000 0.000000 0.000000 0.000000 0.000000 0.020000 0.000000
0.000000 0.000000 0.000000 0.000000 0.000000 1.000000 0.000000 0.000000 0.000000 0.000000 0.000000 0.000000 0.000000 0.000000 0.000000 0.000000 0.000000 0.000000 0.000000 0.000000
0.000000 0.000000 0.000000 0.000000 0.000000 1.000000 0.000000 0.000000 0.000000 0.000000 0.000000 0.000000 0.000000 0.000000 0.000000 0.000000 0.000000 0.000000 0.000000 0.000000
0.000000 0.000000 0.000000 0.000000 0.000000 0.000000 0.980000 0.000000 0.000000 0.000000 0.000000 0.000000 0.020000 0.000000 0.000000 0.000000 0.000000 0.000000 0.000000 0.000000
0.000000 0.000000 0.000000 0.000000 0.000000 0.000000 0.000000 0.020000 0.280000 0.000000 0.140000 0.000000 0.000000 0.280000 0.280000 0.000000 0.000000 0.000000 0.000000 0.000000
0.300000 0.000000 0.000000 0.020000 0.000000 0.000000 0.000000 0.000000 0.000000 0.000000 0.000000 0.280000 0.000000 0.000000 0.300000 0.000000 0.100000 0.000000 0.000000 0.000000
0.240000 0.120000 0.000000 0.000000 0.000000 0.000000 0.000000 0.000000 0.020000 0.000000 0.000000 0.000000 0.000000 0.000000 0.120000 0.460000 0.000000 0.040000 0.000000 0.000000
0.000000 0.000000 0.000000 0.000000 0.000000 0.000000 1.000000 0.000000 0.000000 0.000000 0.000000 0.000000 0.000000 0.000000 0.000000 0.000000 0.000000 0.000000 0.000000 0.000000
0.000000 0.000000 0.000000 0.000000 0.000000 0.020000 0.000000 0.000000 0.500000 0.000000 0.000000 0.020000 0.000000 0.000000 0.320000 0.020000 0.000000 0.000000 0.020000 0.100000
0.020000 0.020000 0.040000 0.060000 0.020000 0.080000 0.000000 0.020000 0.420000 0.040000 0.020000 0.040000 0.000000 0.040000 0.120000 0.020000 0.040000 0.000000 0.000000 0.000000
0.100000 0.000000 0.020000 0.280000 0.000000 0.100000 0.000000 0.000000 0.060000 0.020000 0.000000 0.080000 0.220000 0.000000 0.000000 0.040000 0.020000 0.060000 0.000000 0.000000
0.000000 0.000000 0.000000 0.020000 0.000000 0.040000 0.000000 0.000000 0.160000 0.020000 0.020000 0.140000 0.060000 0.000000 0.360000 0.040000 0.020000 0.120000 0.000000 0.000000
0.140000 0.000000 0.020000 0.040000 0.000000 0.020000 0.000000 0.040000 0.000000 0.140000 0.000000 0.180000 0.020000 0.080000 0.000000 0.120000 0.080000 0.120000 0.000000 0.000000
0.140000 0.020000 0.000000 0.040000 0.020000 0.060000 0.000000 0.040000 0.100000 0.120000 0.020000 0.180000 0.000000 0.060000 0.000000 0.080000 0.060000 0.040000 0.020000 0.000000
0.240000 0.000000 0.020000 0.060000 0.020000 0.080000 0.020000 0.060000 0.060000 0.040000 0.000000 0.060000 0.000000 0.000000 0.000000 0.180000 0.100000 0.040000 0.000000 0.020000
--------------------------------------------------------------------------------
--------------------------------------------------------------------------------
	Motif GESGSNKVFECKICGKEFSSGQALGGHKASHKKERNNA MEME-4 regular expression
--------------------------------------------------------------------------------
GXXGSX[KR]V[FHY]ECK[ITY]CG[KR][EV]FSS[GSY]QALGGH[KQR][ARN][SA]H[KR]K[EP]RXXA
--------------------------------------------------------------------------------
Time 641.93 secs.
********************************************************************************
********************************************************************************
MOTIF RVHECSICGKVFPSGQALGGHKRSHKRE MEME-5	width = 28 sites = 50 llr = 2532 E-value = 1.8e-682
********************************************************************************
--------------------------------------------------------------------------------
	Motif RVHECSICGKVFPSGQALGGHKRSHKRE MEME-5 Description
--------------------------------------------------------------------------------
Simplified A ::::::::::1:::1:a:::::23::::
pos.-specific C ::::a::a:::::::::::::::1::::
probability D :1:::1::1::::::::::::::::::1
matrix E :::2:1::1:2:::::::::::::::13
F ::4:::1:2::a::1:::::::::::::
G 11::::::2:1:1:4:::aa:::::::2
H ::4:::::1:::::::::::a:::a:::
I :1::::3::::::::::::::::1::1:
K 3::2:1::151:1::::::::4:::421
L ::::::::1::::::::a::::::::1:
M :::::::::::::::::::::2::::::
N :::::2::1:::::::::::::3::::1
P :::::1::::::2::::::::::::::1
Q :::1::::11:::::a:::::3::::::
R 41:::::::4:::::::::::241:32:
S :1:2:2::1:2:272::::::::3:::1
T :1:1::2:::1:13::::::::::::::
V :2:1::1:::2::::::::::::1::::
W :::::::::::::::::::::::::1::
Y ::2:::2:::::1:1::::::::::1::
bits 7.5
6.7
6
5.2 * *
Relative 4.5 * * * ** * *
Entropy 3.7 * * * ****** *
(73.1 bits) 3.0 * * * * ****** *
2.2 * * ** * * * ******** **
1.5 * * * ** * * *************
0.7 ****************************
0.0 ----------------------------
Multilevel RVHECSICXKVFPSGQALGGHKRSHKRE
consensus K FK N R STS QNA RKG
sequence Y MA
--------------------------------------------------------------------------------
--------------------------------------------------------------------------------
	Motif RVHECSICGKVFPSGQALGGHKRSHKRE MEME-5 sites sorted by position p-value
--------------------------------------------------------------------------------
Sequence name Start P-value Site
------------- ----- --------- ----------------------------
Bra008445.1 55 4.03e-28 HNHQEHLEDP RVFSCNYCQRKFYSSQALGGHQNAHKRE RTLAKRGKYY
Bra003582.1 56 1.32e-27 GNHQEHLEDP RVFSCNYCKRKFYSSQALGGHQNAHKRE RTLAKRGQYY
Bra017706.1 228 3.24e-27 DHQGKIVTFM GNHKCNICFRVFSSGQALGGHMRCHWEK EEETMVGGAF
Bra038219.1 158 4.03e-27 HSSATVPPSG KIHECSICRKVFPTGQALGGHKRCHYEG NLGGGSKSIS
Bra035157.1 56 4.99e-27 PNRQEHVEDP RTFSCNYCQRKFYSSQALGGHQNAHKRE RTLAKRGHYY
Bra000245.1 89 6.16e-27 KEKEKDKSKN RRFECHYCFRKFPTSQALGGHKNAHKRE RQHAKRGSMT
Bra006815.1 50 6.16e-27 TNSSSCLEQP RVFSCNYCQRKFYSSQALGGHQNAHKLE RTLAKKSREL
Bra029985.1 145 3.06e-26 ISNGLIGQSG KTHKCSICFKSFPSGQALGGHKRCHYDG GNSNSNINGN
Bra016900.1 94 9.25e-26 KDKEKDNSNN RRFECHYCFRNFPTSQALGGHQNAHKRE RQHAKRGSMP
Bra012450.1 364 1.10e-25 PMVKKAKKKS KGHECPICFRVFKSGQALGGHKRSHFIG NHEHRTLVIQ
Bra009822.1 77 1.32e-25 YYGSTTSAEQ KLFSCNYCQRTFYSSQALGGHQNAHKRE RTLAKRGKRM
Bra020486.1 72 1.32e-25 CNGSDTSTEQ KLFSCNYCQRTFYSSQALGGHQNAHKRE RTLAKRGQRM
Bra040325.1 214 3.61e-25 KTEYSVYEEK KIHQCPICFRVFSSGQALGGHKRSHGIN NIVSGRVPKE
Bra016280.1 364 4.25e-25 SGGGGAKKKS KGHECPICFRVFKSGQALGGHKRSHFLG NHEHRTLVIQ
Bra014483.1 195 4.98e-25 YDSVVVVEEK RIHECPICLRVFTSGQALGGHKRSHGLG NLSVNHHQVR
Bra028943.1 318 7.98e-25 SNTSLSSGNN GDHVCDICHKSFPTGQALGGHKRRHWTG PVSSEAVTAA
Bra018817.1 236 9.30e-25 KTRPRMAPSG KIHKCSICNVVFPTGQALGGHKRRHYEG VLSGNKRSHD
Bra002836.1 378 9.30e-25 PNTSLSIGNK GDHVCNICQKSFTTGQALGGHKRCHWPG PTSNDAATAP
Bra036609.1 187 1.08e-24 ILQLYPPRSN KIFSCPTCKKGFPSSQALGGHQNAHKQE REWEKKRKNM
Bra029985.1 83 2.61e-24 PPPPPSDHHH RDYKCSVCGKSFPSYQALGGHKTSHRKP VSNNNNNHDD
Bra005874.1 44 3.46e-24 GGGGGCMWPP RSYTCSFCGREFKSAQALGGHMNVHRRD RARLKQQSLS
Bra006692.1 34 6.85e-24 RVGQKGGDQK RVFTCKTCLKEFHSFQALGGHRASHKKP NNNESLSGLV
Bra035678.1 31 7.83e-24 SKAHQHDTKS RVFACKTCNKEFPSFQALGGHRASHRRS AALEGHAPPS
Bra037455.1 31 1.02e-23 SKAEEDTSSS RVFSCLFCSRKFQSSQALGGHQNAHKKE RTAARRAKRA
Bra009457.1 134 1.16e-23 SSNGGGKAGY YVYQCKTCDRTFPSFQALGGHRASHKKP KATLSLYSNI
Bra014483.1 150 1.32e-23 SKMNRATRTK GRFTCETCGKVFKSYQALGGHRASHKKN RVSNKIEYDS
Bra033666.1 109 1.69e-23 DVKPTTPSAV KSHVCSICHKSFATGQALGGHKRCHYDG SSSVVSNYEG
Bra035609.1 344 3.13e-23 QGPNTSLSSI GDHVCNKCHKSFPTGQALGGHKRRHWTG PASSEVATAV
Bra005665.1 71 3.53e-23 AEGMKNEAKA RVFGCTFCEKEFSTSQALGGHQNAHKQE RSLAKRHKEM
Bra040325.1 166 4.48e-23 ECKNRGRGGR GRFKCETCGKAFKSYQALGGHRASHRKN KTFTKTEHEE
Bra038219.1 103 4.48e-23 PQPQPRDSTK LSYKCSVCGKAFPSYQALGGHKASHRIK PLTADNSTSP
Bra009525.1 109 6.34e-23 PVASLGLGLE GVYQCQTCDKSFHSFQALGGHRASHKKP KLGAIVLKCH
Bra012638.1 38 7.97e-23 GNISGTTWPP RSYACNFCRREFRSAQALGGHMNVHRRD RASKAHQGPA
Bra002027.1 106 8.93e-23 KSKSVMVVSE MNHRCDICSKAFSSGQALGGHMRRHWHK DRKEKKQAST
Bra027500.1 30 9.98e-23 HLTTSSTVTR RMYECTFCKRGFTNAQALGGHMNIHRRD RLNKAAKQQN
Bra020284.1 36 1.25e-22 GQENGGDYKK RVFTCKTCLKEFQSFQALGGHRASHNKP NNENLSGLIK
Bra012953.1 247 1.25e-22 ICDKNGQAMV RHYKCEICGRVFGSGQALGGHKKVHYVF L
Bra018817.1 183 1.93e-22 QTQTQTPHKF DSYKCDVCGKEFTSYQALGGHKASHRVK LQQPLVENAN
Bra009937.1 92 2.14e-22 MTMLYPSRSN KIYTCQFCSKGFSTTQALGGHQNAHKHD REWEKKRKEM
Bra005197.1 80 3.27e-22 KHVTNNYNGT HIHECSICSQSFGTGQALGGHMRRHRSS VTVEPLQTIS
Bra003148.1 46 3.62e-22 QQSTRSRTND NQFECKTCNRKFDSFQALGGHRASHKKP KLSIDQEQVK
Bra009525.1 179 4.02e-22 TSSDGNKKPE KTHECSICKAEFSSGQALGGHMRRHRGL IVNANATSSH
Bra024706.1 269 7.37e-22 KKASGGDKNS KGHECPVCFKVYSSGQALGGHKRSHTIA NQAQQRAKRK
Bra014861.1 18 1.61e-21 RRSYSWSGQA RPYICDFCERGFSNAQALGGHMNIHRKD RAKLRQANLK
Bra009088.1 33 4.49e-21 SENDSELIEK LKYKCKYCHKRFSKRQALGGHQNAHKME RTITERPNHA
Bra003148.1 90 4.49e-21 EQVKHRYNEN AAHKCSICGQMFGTGQALGGHMRKHRES MRTEQPVVSS
Bra030981.1 94 1.10e-20 KHLTKNYKGT HMHKCSRCDQSFGTGQALGGHMRRHRSS MTLEPSQRIS
Bra001026.1 274 8.55e-20 NSASKGFQMN NEHRCRLCERVFSTYQALGGHQTFHRMK NNYEKSKHEM
Bra017706.1 163 1.29e-19 NSTPSSSSSG ERFECGGCKKVFGSHQALGGHRASHKNV KGCFAITNVA
Bra028943.1 64 1.93e-19 LEGDVEEEEE KKHMCSECGKQFMSGKALGGHKRIHVLE NQNKSGESEI
--------------------------------------------------------------------------------
--------------------------------------------------------------------------------
	Motif RVHECSICGKVFPSGQALGGHKRSHKRE MEME-5 block diagrams
--------------------------------------------------------------------------------
SEQUENCE NAME POSITION P-VALUE MOTIF DIAGRAM
------------- ---------------- -------------
Bra008445.1 4e-28 54_[5]_135
Bra003582.1 1.3e-27 55_[5]_133
Bra017706.1 3.2e-27 162_[5]_37_[5]_37
Bra038219.1 4e-27 102_[5]_27_[5]_79
Bra035157.1 5e-27 55_[5]_131
Bra000245.1 6.2e-27 88_[5]_132
Bra006815.1 6.2e-27 49_[5]_73
Bra029985.1 3.1e-26 82_[5]_34_[5]_49
Bra016900.1 9.3e-26 93_[5]_133
Bra012450.1 1.1e-25 363_[5]_31
Bra009822.1 1.3e-25 76_[5]_150
Bra020486.1 1.3e-25 71_[5]_149
Bra040325.1 3.6e-25 165_[5]_20_[5]_40
Bra016280.1 4.2e-25 363_[5]_32
Bra014483.1 5e-25 149_[5]_17_[5]_33
Bra028943.1 1.9e-19 63_[5]_226_[5]_44
Bra018817.1 9.3e-25 182_[5]_25_[5]_110
Bra002836.1 9.3e-25 377_[5]_60
Bra036609.1 1.1e-24 186_[5]_187
Bra005874.1 3.5e-24 43_[5]_146
Bra006692.1 6.9e-24 33_[5]_98
Bra035678.1 7.8e-24 30_[5]_90
Bra037455.1 1e-23 30_[5]_114
Bra009457.1 1.2e-23 133_[5]_184
Bra033666.1 1.7e-23 108_[5]_49
Bra035609.1 3.1e-23 343_[5]_50
Bra005665.1 3.5e-23 70_[5]_130
Bra009525.1 6.3e-23 108_[5]_42_[5]_59
Bra012638.1 8e-23 37_[5]_135
Bra002027.1 8.9e-23 105_[5]_41
Bra027500.1 1e-22 29_[5]_76
Bra020284.1 1.2e-22 35_[5]_49
Bra012953.1 1.2e-22 246_[5]_1
Bra009937.1 2.1e-22 91_[5]_165
Bra005197.1 3.3e-22 79_[5]_60
Bra003148.1 3.6e-22 45_[5]_16_[5]_51
Bra024706.1 7.4e-22 268_[5]_29
Bra014861.1 1.6e-21 17_[5]_94
Bra009088.1 4.5e-21 32_[5]_109
Bra030981.1 1.1e-20 93_[5]_60
Bra001026.1 8.6e-20 273_[5]_17
--------------------------------------------------------------------------------
--------------------------------------------------------------------------------
	Motif RVHECSICGKVFPSGQALGGHKRSHKRE MEME-5 in BLOCKS format
--------------------------------------------------------------------------------
BL MOTIF RVHECSICGKVFPSGQALGGHKRSHKRE width=28 seqs=50
Bra008445.1 ( 55) RVFSCNYCQRKFYSSQALGGHQNAHKRE 1
Bra003582.1 ( 56) RVFSCNYCKRKFYSSQALGGHQNAHKRE 1
Bra017706.1 ( 228) GNHKCNICFRVFSSGQALGGHMRCHWEK 1
Bra038219.1 ( 158) KIHECSICRKVFPTGQALGGHKRCHYEG 1
Bra035157.1 ( 56) RTFSCNYCQRKFYSSQALGGHQNAHKRE 1
Bra000245.1 ( 89) RRFECHYCFRKFPTSQALGGHKNAHKRE 1
Bra006815.1 ( 50) RVFSCNYCQRKFYSSQALGGHQNAHKLE 1
Bra029985.1 ( 145) KTHKCSICFKSFPSGQALGGHKRCHYDG 1
Bra016900.1 ( 94) RRFECHYCFRNFPTSQALGGHQNAHKRE 1
Bra012450.1 ( 364) KGHECPICFRVFKSGQALGGHKRSHFIG 1
Bra009822.1 ( 77) KLFSCNYCQRTFYSSQALGGHQNAHKRE 1
Bra020486.1 ( 72) KLFSCNYCQRTFYSSQALGGHQNAHKRE 1
Bra040325.1 ( 214) KIHQCPICFRVFSSGQALGGHKRSHGIN 1
Bra016280.1 ( 364) KGHECPICFRVFKSGQALGGHKRSHFLG 1
Bra014483.1 ( 195) RIHECPICLRVFTSGQALGGHKRSHGLG 1
Bra028943.1 ( 318) GDHVCDICHKSFPTGQALGGHKRRHWTG 1
Bra018817.1 ( 236) KIHKCSICNVVFPTGQALGGHKRRHYEG 1
Bra002836.1 ( 378) GDHVCNICQKSFTTGQALGGHKRCHWPG 1
Bra036609.1 ( 187) KIFSCPTCKKGFPSSQALGGHQNAHKQE 1
Bra029985.1 ( 83) RDYKCSVCGKSFPSYQALGGHKTSHRKP 1
Bra005874.1 ( 44) RSYTCSFCGREFKSAQALGGHMNVHRRD 1
Bra006692.1 ( 34) RVFTCKTCLKEFHSFQALGGHRASHKKP 1
Bra035678.1 ( 31) RVFACKTCNKEFPSFQALGGHRASHRRS 1
Bra037455.1 ( 31) RVFSCLFCSRKFQSSQALGGHQNAHKKE 1
Bra009457.1 ( 134) YVYQCKTCDRTFPSFQALGGHRASHKKP 1
Bra014483.1 ( 150) GRFTCETCGKVFKSYQALGGHRASHKKN 1
Bra033666.1 ( 109) KSHVCSICHKSFATGQALGGHKRCHYDG 1
Bra035609.1 ( 344) GDHVCNKCHKSFPTGQALGGHKRRHWTG 1
Bra005665.1 ( 71) RVFGCTFCEKEFSTSQALGGHQNAHKQE 1
Bra040325.1 ( 166) GRFKCETCGKAFKSYQALGGHRASHRKN 1
Bra038219.1 ( 103) LSYKCSVCGKAFPSYQALGGHKASHRIK 1
Bra009525.1 ( 109) GVYQCQTCDKSFHSFQALGGHRASHKKP 1
Bra012638.1 ( 38) RSYACNFCRREFRSAQALGGHMNVHRRD 1
Bra002027.1 ( 106) MNHRCDICSKAFSSGQALGGHMRRHWHK 1
Bra027500.1 ( 30) RMYECTFCKRGFTNAQALGGHMNIHRRD 1
Bra020284.1 ( 36) RVFTCKTCLKEFQSFQALGGHRASHNKP 1
Bra012953.1 ( 247) RHYKCEICGRVFGSGQALGGHKKVHYVF 1
Bra018817.1 ( 183) DSYKCDVCGKEFTSYQALGGHKASHRVK 1
Bra009937.1 ( 92) KIYTCQFCSKGFSTTQALGGHQNAHKHD 1
Bra005197.1 ( 80) HIHECSICSQSFGTGQALGGHMRRHRSS 1
Bra003148.1 ( 46) NQFECKTCNRKFDSFQALGGHRASHKKP 1
Bra009525.1 ( 179) KTHECSICKAEFSSGQALGGHMRRHRGL 1
Bra024706.1 ( 269) KGHECPVCFKVYSSGQALGGHKRSHTIA 1
Bra014861.1 ( 18) RPYICDFCERGFSNAQALGGHMNIHRKD 1
Bra009088.1 ( 33) LKYKCKYCHKRFSKRQALGGHQNAHKME 1
Bra003148.1 ( 90) AAHKCSICGQMFGTGQALGGHMRKHRES 1
Bra030981.1 ( 94) HMHKCSRCDQSFGTGQALGGHMRRHRSS 1
Bra001026.1 ( 274) NEHRCRLCERVFSTYQALGGHQTFHRMK 1
Bra017706.1 ( 163) ERFECGGCKKVFGSHQALGGHRASHKNV 1
Bra028943.1 ( 64) KKHMCSECGKQFMSGKALGGHKRIHVLE 1
//
--------------------------------------------------------------------------------
--------------------------------------------------------------------------------
	Motif RVHECSICGKVFPSGQALGGHKRSHKRE MEME-5 position-specific scoring matrix
--------------------------------------------------------------------------------
log-odds matrix: alength= 20 w= 28 n= 36883 bayes= 10.0155 E= 1.8e-682
-99 -474 -101 -99 -420 80 -11 -326 198 -91 -28 -51 -394 -203 252 -334 -255 -323 -310 -8
-96 -466 60 -96 -410 -35 -95 205 -38 -91 62 -51 -136 -62 77 -28 23 197 -303 -293
-696 -648 -766 -784 325 -768 321 -532 -741 -540 -565 -666 -762 -635 -674 -757 -676 -581 -181 353
-30 -466 -259 181 -411 -168 -320 -55 165 -368 -28 -280 -386 53 -34 33 87 71 -303 -293
-426 534 -598 -579 -544 -618 -625 -413 -634 -535 -477 -615 -626 -594 -572 -622 -462 -500 -488 -548
-223 -467 61 8 -411 -168 -11 -319 86 -171 -313 156 99 6 -105 87 -25 -315 -304 -293
-273 -343 -546 -164 181 -181 -472 333 -167 -119 -205 -484 -499 -426 -146 -456 170 96 -244 297
-426 534 -598 -579 -544 -618 -625 -413 -634 -535 -477 -615 -626 -594 -572 -622 -462 -500 -488 -548
-223 -467 24 8 190 115 81 -319 64 -39 -313 -2 -386 139 -34 -55 -248 -316 -304 -293
-145 -638 -600 -454 -684 -588 -456 -496 278 -525 -489 -486 -617 50 293 -578 -465 -117 -446 -486
15 -466 -258 128 -411 3 -319 -318 106 -368 -28 -124 -386 -62 -105 49 23 222 -304 -293
-518 -486 -634 -644 466 -658 -498 -360 -647 -354 -409 -621 -619 -600 -623 -615 -578 -427 -173 39
-96 -467 -98 -205 -411 34 -11 -318 64 -368 -28 -280 197 6 -105 63 58 -315 -304 233
-211 -290 -375 -442 -397 -398 -452 -334 -206 -416 -347 -99 -401 -390 -362 251 204 -388 -297 -330
52 -469 -420 -438 163 240 -105 -376 -438 -463 -429 -414 -542 -421 -142 84 -121 -381 -342 246
-621 -708 -703 -544 -749 -723 -519 -667 -170 -653 -583 -671 -698 448 -577 -752 -665 -692 -539 -665
412 -706 -833 -915 -844 -693 -873 -831 -918 -860 -868 -866 -780 -847 -849 -741 -704 -757 -673 -788
-821 -804 -858 -947 -656 -804 -879 -555 -934 372 -582 -933 -828 -862 -866 -976 -831 -676 -625 -728
-684 -788 -739 -832 -836 378 -830 -828 -826 -864 -866 -781 -791 -825 -789 -828 -798 -824 -641 -756
-684 -788 -739 -832 -836 378 -830 -828 -826 -864 -866 -781 -791 -825 -789 -828 -798 -824 -641 -756
-896 -853 -854 -969 -871 -801 457 -936 -955 -915 -997 -941 -837 -909 -886 -997 -899 -946 -685 -790
-476 -638 -600 -454 -684 -588 -456 -496 245 -525 297 -486 -617 252 170 -578 -465 -508 -446 -486
188 -612 -447 -447 -675 -521 -463 -519 -100 -552 -516 240 -602 -335 271 -525 -38 -522 -468 -492
208 194 -530 -471 -72 -477 -473 115 -164 -243 -216 -478 -499 -417 120 139 -292 61 -254 -284
-896 -853 -854 -969 -871 -801 457 -936 -955 -915 -997 -941 -837 -909 -886 -997 -899 -946 -685 -790
-390 -572 -466 -380 4 -89 -425 -411 250 -465 -425 -150 -546 -293 227 -497 -125 -111 406 216
-222 -466 -24 41 -411 -168 -11 127 152 -2 62 -124 -136 6 182 -135 -25 -20 -303 -293
-97 -468 90 192 -95 129 -320 -319 64 -171 -313 -2 99 -198 -251 -55 -248 -102 -305 -294
--------------------------------------------------------------------------------
--------------------------------------------------------------------------------
	Motif RVHECSICGKVFPSGQALGGHKRSHKRE MEME-5 position-specific probability matrix
--------------------------------------------------------------------------------
letter-probability matrix: alength= 20 w= 28 nsites= 50 E= 1.8e-682
0.020000 0.000000 0.020000 0.020000 0.000000 0.140000 0.040000 0.000000 0.280000 0.040000 0.020000 0.040000 0.000000 0.000000 0.360000 0.000000 0.000000 0.000000 0.000000 0.020000
0.020000 0.000000 0.080000 0.020000 0.000000 0.060000 0.020000 0.140000 0.040000 0.040000 0.040000 0.040000 0.020000 0.020000 0.100000 0.100000 0.060000 0.200000 0.000000 0.000000
0.000000 0.000000 0.000000 0.000000 0.360000 0.000000 0.400000 0.000000 0.000000 0.000000 0.000000 0.000000 0.000000 0.000000 0.000000 0.000000 0.000000 0.000000 0.000000 0.240000
0.040000 0.000000 0.000000 0.240000 0.000000 0.020000 0.000000 0.020000 0.220000 0.000000 0.020000 0.000000 0.000000 0.060000 0.040000 0.160000 0.100000 0.080000 0.000000 0.000000
0.000000 1.000000 0.000000 0.000000 0.000000 0.000000 0.000000 0.000000 0.000000 0.000000 0.000000 0.000000 0.000000 0.000000 0.000000 0.000000 0.000000 0.000000 0.000000 0.000000
0.000000 0.000000 0.080000 0.060000 0.000000 0.020000 0.040000 0.000000 0.120000 0.020000 0.000000 0.200000 0.120000 0.040000 0.020000 0.240000 0.040000 0.000000 0.000000 0.000000
0.000000 0.000000 0.000000 0.020000 0.140000 0.020000 0.000000 0.320000 0.020000 0.020000 0.000000 0.000000 0.000000 0.000000 0.020000 0.000000 0.180000 0.080000 0.000000 0.180000
0.000000 1.000000 0.000000 0.000000 0.000000 0.000000 0.000000 0.000000 0.000000 0.000000 0.000000 0.000000 0.000000 0.000000 0.000000 0.000000 0.000000 0.000000 0.000000 0.000000
0.000000 0.000000 0.060000 0.060000 0.160000 0.180000 0.080000 0.000000 0.100000 0.060000 0.000000 0.060000 0.000000 0.120000 0.040000 0.080000 0.000000 0.000000 0.000000 0.000000
0.020000 0.000000 0.000000 0.000000 0.000000 0.000000 0.000000 0.000000 0.460000 0.000000 0.000000 0.000000 0.000000 0.060000 0.440000 0.000000 0.000000 0.020000 0.000000 0.000000
0.060000 0.000000 0.000000 0.160000 0.000000 0.080000 0.000000 0.000000 0.140000 0.000000 0.020000 0.020000 0.000000 0.020000 0.020000 0.180000 0.060000 0.240000 0.000000 0.000000
0.000000 0.000000 0.000000 0.000000 0.980000 0.000000 0.000000 0.000000 0.000000 0.000000 0.000000 0.000000 0.000000 0.000000 0.000000 0.000000 0.000000 0.000000 0.000000 0.020000
0.020000 0.000000 0.020000 0.000000 0.000000 0.100000 0.040000 0.000000 0.100000 0.000000 0.020000 0.000000 0.240000 0.040000 0.020000 0.200000 0.080000 0.000000 0.000000 0.120000
0.000000 0.000000 0.000000 0.000000 0.000000 0.000000 0.000000 0.000000 0.020000 0.000000 0.000000 0.040000 0.000000 0.000000 0.000000 0.660000 0.280000 0.000000 0.000000 0.000000
0.080000 0.000000 0.000000 0.000000 0.120000 0.400000 0.020000 0.000000 0.000000 0.000000 0.000000 0.000000 0.000000 0.000000 0.020000 0.220000 0.020000 0.000000 0.000000 0.120000
0.000000 0.000000 0.000000 0.000000 0.000000 0.000000 0.000000 0.000000 0.020000 0.000000 0.000000 0.000000 0.000000 0.980000 0.000000 0.000000 0.000000 0.000000 0.000000 0.000000
1.000000 0.000000 0.000000 0.000000 0.000000 0.000000 0.000000 0.000000 0.000000 0.000000 0.000000 0.000000 0.000000 0.000000 0.000000 0.000000 0.000000 0.000000 0.000000 0.000000
0.000000 0.000000 0.000000 0.000000 0.000000 0.000000 0.000000 0.000000 0.000000 1.000000 0.000000 0.000000 0.000000 0.000000 0.000000 0.000000 0.000000 0.000000 0.000000 0.000000
0.000000 0.000000 0.000000 0.000000 0.000000 1.000000 0.000000 0.000000 0.000000 0.000000 0.000000 0.000000 0.000000 0.000000 0.000000 0.000000 0.000000 0.000000 0.000000 0.000000
0.000000 0.000000 0.000000 0.000000 0.000000 1.000000 0.000000 0.000000 0.000000 0.000000 0.000000 0.000000 0.000000 0.000000 0.000000 0.000000 0.000000 0.000000 0.000000 0.000000
0.000000 0.000000 0.000000 0.000000 0.000000 0.000000 1.000000 0.000000 0.000000 0.000000 0.000000 0.000000 0.000000 0.000000 0.000000 0.000000 0.000000 0.000000 0.000000 0.000000
0.000000 0.000000 0.000000 0.000000 0.000000 0.000000 0.000000 0.000000 0.360000 0.000000 0.200000 0.000000 0.000000 0.260000 0.180000 0.000000 0.000000 0.000000 0.000000 0.000000
0.220000 0.000000 0.000000 0.000000 0.000000 0.000000 0.000000 0.000000 0.020000 0.000000 0.000000 0.340000 0.000000 0.000000 0.380000 0.000000 0.040000 0.000000 0.000000 0.000000
0.260000 0.100000 0.000000 0.000000 0.020000 0.000000 0.000000 0.060000 0.020000 0.000000 0.000000 0.000000 0.000000 0.000000 0.140000 0.340000 0.000000 0.060000 0.000000 0.000000
0.000000 0.000000 0.000000 0.000000 0.000000 0.000000 1.000000 0.000000 0.000000 0.000000 0.000000 0.000000 0.000000 0.000000 0.000000 0.000000 0.000000 0.000000 0.000000 0.000000
0.000000 0.000000 0.000000 0.000000 0.040000 0.040000 0.000000 0.000000 0.380000 0.000000 0.000000 0.020000 0.000000 0.000000 0.280000 0.000000 0.020000 0.020000 0.100000 0.100000
0.000000 0.000000 0.040000 0.080000 0.000000 0.020000 0.040000 0.080000 0.200000 0.080000 0.040000 0.020000 0.020000 0.040000 0.220000 0.040000 0.040000 0.040000 0.000000 0.000000
0.020000 0.000000 0.100000 0.260000 0.020000 0.200000 0.000000 0.000000 0.100000 0.020000 0.000000 0.060000 0.120000 0.000000 0.000000 0.080000 0.000000 0.020000 0.000000 0.000000
--------------------------------------------------------------------------------
--------------------------------------------------------------------------------
	Motif RVHECSICGKVFPSGQALGGHKRSHKRE MEME-5 regular expression
--------------------------------------------------------------------------------
[RK]V[HFY][EK]C[SN]ICX[KR]VF[PS][ST][GS]QALGGH[KQM][RNA][SA]H[KR][RK][EG]
--------------------------------------------------------------------------------
Time 779.77 secs.
********************************************************************************
********************************************************************************
MOTIF KVYVCPEPTCVHHDPSRALGDLTGIKKHY MEME-6	width = 29 sites = 20 llr = 1593 E-value = 1.0e-453
********************************************************************************
--------------------------------------------------------------------------------
	Motif KVYVCPEPTCVHHDPSRALGDLTGIKKHY MEME-6 Description
--------------------------------------------------------------------------------
Simplified A :::::::11::::::2:a:::::::::::
pos.-specific C ::::a::::a:::::::::::::::::::
probability D ::::::1::::::9::::::a::::::::
matrix E ::::::8::::::::::::::::::::::
F ::::::::::::::::::::::::::::5
G ::::::::1::::::1:::a:::a:::::
H :::::::::::9a11::::::::::::a:
I :::3::1:::::::::::::::::a::::
K a::::::3:::::::::::::::::aa::
L :::2::::::::::::::a::a:::::::
M :::::::::::::::::::::::::::::
N ::::::::1::::::::::::::::::::
P :::::a:5::::::9::::::::::::::
Q :::::::::::::::::::::::::::::
R 1:::::::::::::::a::::::::::::
S :::::::13:::::18:::::::::::::
T :::::::26::::::1::::::a::::::
V :a:5::1:::a:::::::::::::1::::
W :::::::::::::::::::::::::::::
Y ::a::::::::1::::::::::::::::5
bits 7.5
6.7
6
5.2 * * *
Relative 4.5 ** ** **** ** * * * **
Entropy 3.7 *** ** ****** *************
(114.9 bits) 3.0 ******* ****** *************
2.2 *****************************
1.5 *****************************
0.7 *****************************
0.0 -----------------------------
Multilevel KVYVCPEPTCVHHDPSRALGDLTGIKKHF
consensus I KS Y
sequence L
--------------------------------------------------------------------------------
--------------------------------------------------------------------------------
	Motif KVYVCPEPTCVHHDPSRALGDLTGIKKHY MEME-6 sites sorted by position p-value
--------------------------------------------------------------------------------
Sequence name Start P-value Site
------------- ----- --------- -----------------------------
Bra026819.1 120 1.92e-38 KQKSNKEVRR KVYICPEPTCVHHDPSRALGDLTGIKKHY YRKHGEKKWN
Bra026617.1 120 1.05e-37 KQKSTKEVKR KVYLCPEPTCVHHDPSRALGDLTGIKKHY YRKHGEKKWK
Bra016694.1 541 1.05e-37 QKSKQEVIRR KVYLCPEPTCVHHDPSRALGDLTGIKKHY YRKHGEKKFK
Bra026203.1 117 1.48e-37 KQKSDEEIRR KVYVCPEPTCVYHDPSRALGDLTGIKKHY CRKHGEKKFK
Bra026204.1 116 1.48e-37 KQKSDEQVRR KVYVCPEPTCVYHDPSRALGDLTGIKKHY YRKHGDEKKF
Bra024834.1 124 1.12e-36 KQKSTKEVKR KVYLCPEPSCVHHDPSRALGDLTGIKKHY YRKHGEKKWK
Bra024833.1 128 2.10e-36 KQKSTKEVKR KVYICPEPTCVHHDPARALGDLTGVKKHY YRKHGEKKWK
Bra036098.1 101 2.62e-36 RQKSSQEVKK KVYVCPETSCVHHDPSRALGDLTGIKKHF CRKHGEKKWK
Bra027394.1 136 2.62e-36 QRSNKEVIRK KVYVCPETSCVHHDPSRALGDLTGIKKHF SRKHGEKKWK
Bra021510.1 136 3.82e-36 QRSNKEVIRK KVYVCPEASCVHHDPSRALGDLTGIKKHF CRKHGEKKWK
Bra038293.1 105 4.17e-36 QRTDKEQVKK KVYICPEKTCVHHDPGRALGDLTGIKKHF SRKHGEKKWK
Bra026616.1 140 4.17e-36 KQKSTKDVKR KVYLCPEPTCVHHDHSRALGDLTGIKKHY YRKHGEKKWK
Bra033840.1 111 1.43e-35 QRTNKEQVKK KVYICPEKACVHHDPARALGDLTGIKKHF SRKHGEKKWK
Bra030886.1 118 1.43e-35 QRSNKDVIRK KVYVCPEPNCVHHHPSRALGDLTGIKKHF FRKHGEKKWK
Bra033724.1 104 1.91e-35 KQRTSKEVRK RVYVCPEKTCVHHDPARALGDLTGIKKHF CRKHGEKKWT
Bra001523.1 141 1.91e-35 QRSNKEVIRK KVYVCPEASCVHHDPTRALGDLTGIKKHF CRKHGDKKWK
Bra005741.1 122 7.79e-35 QRSNKEVIKK KVYICPIKTCVHHDSSRALGDLTGIKKHY SRKHGEKKYK
Bra009549.1 122 7.79e-35 QRSNKEVIKK KVYICPIKTCVHHDSSRALGDLTGIKKHY SRKHGEKKFK
Bra018535.1 124 1.39e-33 QKNTKEQQKK KVYVCPDTNCVHHHPSRALGDLTGIKKHF CRKHGEKKWK
Bra037151.1 100 1.81e-33 RQRSSKEVRK KVYVCPVSGCVHHDPSRALGDLTGIKKHF CRKHGEKKFK
--------------------------------------------------------------------------------
--------------------------------------------------------------------------------
	Motif KVYVCPEPTCVHHDPSRALGDLTGIKKHY MEME-6 block diagrams
--------------------------------------------------------------------------------
SEQUENCE NAME POSITION P-VALUE MOTIF DIAGRAM
------------- ---------------- -------------
Bra026819.1 1.9e-38 119_[6]_319
Bra026617.1 1.1e-37 119_[6]_442
Bra016694.1 1.1e-37 540_[6]_320
Bra026203.1 1.5e-37 116_[6]_319
Bra026204.1 1.5e-37 115_[6]_306
Bra024834.1 1.1e-36 123_[6]_400
Bra024833.1 2.1e-36 127_[6]_357
Bra036098.1 2.6e-36 100_[6]_307
Bra027394.1 2.6e-36 135_[6]_341
Bra021510.1 3.8e-36 135_[6]_346
Bra038293.1 4.2e-36 104_[6]_753
Bra026616.1 4.2e-36 139_[6]_343
Bra033840.1 1.4e-35 110_[6]_314
Bra030886.1 1.4e-35 117_[6]_291
Bra033724.1 1.9e-35 103_[6]_332
Bra001523.1 1.9e-35 140_[6]_343
Bra005741.1 7.8e-35 121_[6]_354
Bra009549.1 7.8e-35 121_[6]_366
Bra018535.1 1.4e-33 123_[6]_252
Bra037151.1 1.8e-33 99_[6]_364
--------------------------------------------------------------------------------
--------------------------------------------------------------------------------
	Motif KVYVCPEPTCVHHDPSRALGDLTGIKKHY MEME-6 in BLOCKS format
--------------------------------------------------------------------------------
BL MOTIF KVYVCPEPTCVHHDPSRALGDLTGIKKHY width=29 seqs=20
Bra026819.1 ( 120) KVYICPEPTCVHHDPSRALGDLTGIKKHY 1
Bra026617.1 ( 120) KVYLCPEPTCVHHDPSRALGDLTGIKKHY 1
Bra016694.1 ( 541) KVYLCPEPTCVHHDPSRALGDLTGIKKHY 1
Bra026203.1 ( 117) KVYVCPEPTCVYHDPSRALGDLTGIKKHY 1
Bra026204.1 ( 116) KVYVCPEPTCVYHDPSRALGDLTGIKKHY 1
Bra024834.1 ( 124) KVYLCPEPSCVHHDPSRALGDLTGIKKHY 1
Bra024833.1 ( 128) KVYICPEPTCVHHDPARALGDLTGVKKHY 1
Bra036098.1 ( 101) KVYVCPETSCVHHDPSRALGDLTGIKKHF 1
Bra027394.1 ( 136) KVYVCPETSCVHHDPSRALGDLTGIKKHF 1
Bra021510.1 ( 136) KVYVCPEASCVHHDPSRALGDLTGIKKHF 1
Bra038293.1 ( 105) KVYICPEKTCVHHDPGRALGDLTGIKKHF 1
Bra026616.1 ( 140) KVYLCPEPTCVHHDHSRALGDLTGIKKHY 1
Bra033840.1 ( 111) KVYICPEKACVHHDPARALGDLTGIKKHF 1
Bra030886.1 ( 118) KVYVCPEPNCVHHHPSRALGDLTGIKKHF 1
Bra033724.1 ( 104) RVYVCPEKTCVHHDPARALGDLTGIKKHF 1
Bra001523.1 ( 141) KVYVCPEASCVHHDPTRALGDLTGIKKHF 1
Bra005741.1 ( 122) KVYICPIKTCVHHDSSRALGDLTGIKKHY 1
Bra009549.1 ( 122) KVYICPIKTCVHHDSSRALGDLTGIKKHY 1
Bra018535.1 ( 124) KVYVCPDTNCVHHHPSRALGDLTGIKKHF 1
Bra037151.1 ( 100) KVYVCPVSGCVHHDPSRALGDLTGIKKHF 1
//
--------------------------------------------------------------------------------
--------------------------------------------------------------------------------
	Motif KVYVCPEPTCVHHDPSRALGDLTGIKKHY MEME-6 position-specific scoring matrix
--------------------------------------------------------------------------------
log-odds matrix: alength= 20 w= 29 n= 36742 bayes= 11.0941 E= 1.0e-453
-325 -402 -470 -434 -520 -476 -448 -309 380 -450 -388 -395 -462 -386 -38 -510 -368 -411 -284 -405
-445 -513 -670 -704 -543 -630 -712 -179 -711 -432 -465 -715 -651 -691 -676 -706 -497 443 -515 -569
-693 -656 -703 -782 -332 -662 -556 -608 -755 -611 -649 -708 -689 -678 -688 -779 -692 -648 -281 555
-384 -407 -700 -679 -381 -691 -774 332 -686 137 -272 -687 -675 -668 -707 -701 -399 342 -477 -481
-355 533 -532 -509 -476 -557 -559 -341 -566 -466 -406 -547 -563 -526 -504 -553 -391 -429 -426 -481
-486 -634 -607 -635 -652 -598 -661 -601 -628 -630 -661 -676 420 -597 -620 -639 -571 -600 -516 -609
-355 -627 -57 379 -601 -496 -501 34 -395 -528 -489 -433 -518 -275 -486 -528 -437 -114 -467 -503
57 -377 -343 -329 -416 -359 -406 -315 142 -364 -363 -380 329 -297 -328 -137 106 -301 -343 -383
-28 -314 -364 -434 -425 -89 -450 -252 -389 -421 -297 34 -438 -351 -391 81 346 -249 -315 -394
-355 533 -532 -509 -476 -557 -559 -341 -566 -466 -406 -547 -563 -526 -504 -553 -391 -429 -426 -481
-445 -513 -670 -704 -543 -630 -712 -179 -711 -432 -465 -715 -651 -691 -676 -706 -497 443 -515 -569
-417 -420 -371 -428 -191 -487 430 -387 -486 -375 -344 -254 -473 -184 -303 -439 -372 -393 -124 207
-712 -691 -677 -774 -652 -655 456 -744 -780 -728 -757 -674 -687 -620 -676 -792 -708 -750 -505 -509
-340 -454 410 -159 -449 -416 12 -368 -441 -462 -431 -177 -509 -393 -439 -439 -401 -387 -313 -350
-170 -397 -339 -330 -398 -377 -40 -297 -324 -344 -356 -395 391 -298 -342 -76 -271 -295 -337 -381
119 -285 -445 -496 -449 -72 -511 -380 -451 -460 -393 -348 -416 -433 -427 258 46 -349 -347 -395
-421 -422 -526 -550 -544 -505 -386 -420 -258 -478 -479 -470 -472 -351 409 -547 -463 -520 -271 -440
410 -466 -654 -693 -636 -476 -697 -567 -706 -632 -603 -658 -601 -642 -654 -488 -470 -476 -498 -597
-552 -570 -684 -689 -380 -648 -666 -257 -679 369 -275 -714 -634 -594 -623 -731 -563 -369 -396 -474
-357 -537 -442 -524 -593 375 -571 -535 -520 -622 -560 -462 -562 -548 -504 -512 -516 -526 -401 -502
-443 -540 424 -266 -543 -507 -488 -469 -548 -555 -532 -289 -585 -497 -534 -549 -504 -488 -396 -449
-552 -570 -684 -689 -380 -648 -666 -257 -679 369 -275 -714 -634 -594 -623 -731 -563 -369 -396 -474
-531 -600 -661 -743 -674 -613 -707 -579 -705 -686 -639 -640 -656 -663 -671 -541 424 -578 -517 -620
-357 -537 -442 -524 -593 375 -571 -535 -520 -622 -560 -462 -562 -548 -504 -512 -516 -526 -401 -502
-355 -392 -579 -579 -365 -612 -672 484 -564 -182 -222 -579 -609 -570 -594 -599 -359 96 -411 -406
-381 -455 -517 -489 -565 -517 -500 -367 385 -503 -446 -451 -509 -440 -122 -563 -423 -466 -333 -453
-381 -455 -517 -489 -565 -517 -500 -367 385 -503 -446 -451 -509 -440 -122 -563 -423 -466 -333 -453
-712 -691 -677 -774 -652 -655 456 -744 -780 -728 -757 -674 -687 -620 -676 -792 -708 -750 -505 -509
-565 -522 -638 -654 369 -640 -344 -405 -614 -413 -438 -541 -634 -510 -548 -630 -549 -455 -58 454
--------------------------------------------------------------------------------
--------------------------------------------------------------------------------
	Motif KVYVCPEPTCVHHDPSRALGDLTGIKKHY MEME-6 position-specific probability matrix
--------------------------------------------------------------------------------
letter-probability matrix: alength= 20 w= 29 nsites= 20 E= 1.0e-453
0.000000 0.000000 0.000000 0.000000 0.000000 0.000000 0.000000 0.000000 0.950000 0.000000 0.000000 0.000000 0.000000 0.000000 0.050000 0.000000 0.000000 0.000000 0.000000 0.000000
0.000000 0.000000 0.000000 0.000000 0.000000 0.000000 0.000000 0.000000 0.000000 0.000000 0.000000 0.000000 0.000000 0.000000 0.000000 0.000000 0.000000 1.000000 0.000000 0.000000
0.000000 0.000000 0.000000 0.000000 0.000000 0.000000 0.000000 0.000000 0.000000 0.000000 0.000000 0.000000 0.000000 0.000000 0.000000 0.000000 0.000000 0.000000 0.000000 1.000000
0.000000 0.000000 0.000000 0.000000 0.000000 0.000000 0.000000 0.300000 0.000000 0.200000 0.000000 0.000000 0.000000 0.000000 0.000000 0.000000 0.000000 0.500000 0.000000 0.000000
0.000000 1.000000 0.000000 0.000000 0.000000 0.000000 0.000000 0.000000 0.000000 0.000000 0.000000 0.000000 0.000000 0.000000 0.000000 0.000000 0.000000 0.000000 0.000000 0.000000
0.000000 0.000000 0.000000 0.000000 0.000000 0.000000 0.000000 0.000000 0.000000 0.000000 0.000000 0.000000 1.000000 0.000000 0.000000 0.000000 0.000000 0.000000 0.000000 0.000000
0.000000 0.000000 0.050000 0.800000 0.000000 0.000000 0.000000 0.100000 0.000000 0.000000 0.000000 0.000000 0.000000 0.000000 0.000000 0.000000 0.000000 0.050000 0.000000 0.000000
0.100000 0.000000 0.000000 0.000000 0.000000 0.000000 0.000000 0.000000 0.250000 0.000000 0.000000 0.000000 0.450000 0.000000 0.000000 0.050000 0.150000 0.000000 0.000000 0.000000
0.050000 0.000000 0.000000 0.000000 0.000000 0.050000 0.000000 0.000000 0.000000 0.000000 0.000000 0.100000 0.000000 0.000000 0.000000 0.250000 0.550000 0.000000 0.000000 0.000000
0.000000 1.000000 0.000000 0.000000 0.000000 0.000000 0.000000 0.000000 0.000000 0.000000 0.000000 0.000000 0.000000 0.000000 0.000000 0.000000 0.000000 0.000000 0.000000 0.000000
0.000000 0.000000 0.000000 0.000000 0.000000 0.000000 0.000000 0.000000 0.000000 0.000000 0.000000 0.000000 0.000000 0.000000 0.000000 0.000000 0.000000 1.000000 0.000000 0.000000
0.000000 0.000000 0.000000 0.000000 0.000000 0.000000 0.900000 0.000000 0.000000 0.000000 0.000000 0.000000 0.000000 0.000000 0.000000 0.000000 0.000000 0.000000 0.000000 0.100000
0.000000 0.000000 0.000000 0.000000 0.000000 0.000000 1.000000 0.000000 0.000000 0.000000 0.000000 0.000000 0.000000 0.000000 0.000000 0.000000 0.000000 0.000000 0.000000 0.000000
0.000000 0.000000 0.900000 0.000000 0.000000 0.000000 0.100000 0.000000 0.000000 0.000000 0.000000 0.000000 0.000000 0.000000 0.000000 0.000000 0.000000 0.000000 0.000000 0.000000
0.000000 0.000000 0.000000 0.000000 0.000000 0.000000 0.050000 0.000000 0.000000 0.000000 0.000000 0.000000 0.850000 0.000000 0.000000 0.100000 0.000000 0.000000 0.000000 0.000000
0.150000 0.000000 0.000000 0.000000 0.000000 0.050000 0.000000 0.000000 0.000000 0.000000 0.000000 0.000000 0.000000 0.000000 0.000000 0.750000 0.050000 0.000000 0.000000 0.000000
0.000000 0.000000 0.000000 0.000000 0.000000 0.000000 0.000000 0.000000 0.000000 0.000000 0.000000 0.000000 0.000000 0.000000 1.000000 0.000000 0.000000 0.000000 0.000000 0.000000
1.000000 0.000000 0.000000 0.000000 0.000000 0.000000 0.000000 0.000000 0.000000 0.000000 0.000000 0.000000 0.000000 0.000000 0.000000 0.000000 0.000000 0.000000 0.000000 0.000000
0.000000 0.000000 0.000000 0.000000 0.000000 0.000000 0.000000 0.000000 0.000000 1.000000 0.000000 0.000000 0.000000 0.000000 0.000000 0.000000 0.000000 0.000000 0.000000 0.000000
0.000000 0.000000 0.000000 0.000000 0.000000 1.000000 0.000000 0.000000 0.000000 0.000000 0.000000 0.000000 0.000000 0.000000 0.000000 0.000000 0.000000 0.000000 0.000000 0.000000
0.000000 0.000000 1.000000 0.000000 0.000000 0.000000 0.000000 0.000000 0.000000 0.000000 0.000000 0.000000 0.000000 0.000000 0.000000 0.000000 0.000000 0.000000 0.000000 0.000000
0.000000 0.000000 0.000000 0.000000 0.000000 0.000000 0.000000 0.000000 0.000000 1.000000 0.000000 0.000000 0.000000 0.000000 0.000000 0.000000 0.000000 0.000000 0.000000 0.000000
0.000000 0.000000 0.000000 0.000000 0.000000 0.000000 0.000000 0.000000 0.000000 0.000000 0.000000 0.000000 0.000000 0.000000 0.000000 0.000000 1.000000 0.000000 0.000000 0.000000
0.000000 0.000000 0.000000 0.000000 0.000000 1.000000 0.000000 0.000000 0.000000 0.000000 0.000000 0.000000 0.000000 0.000000 0.000000 0.000000 0.000000 0.000000 0.000000 0.000000
0.000000 0.000000 0.000000 0.000000 0.000000 0.000000 0.000000 0.950000 0.000000 0.000000 0.000000 0.000000 0.000000 0.000000 0.000000 0.000000 0.000000 0.050000 0.000000 0.000000
0.000000 0.000000 0.000000 0.000000 0.000000 0.000000 0.000000 0.000000 1.000000 0.000000 0.000000 0.000000 0.000000 0.000000 0.000000 0.000000 0.000000 0.000000 0.000000 0.000000
0.000000 0.000000 0.000000 0.000000 0.000000 0.000000 0.000000 0.000000 1.000000 0.000000 0.000000 0.000000 0.000000 0.000000 0.000000 0.000000 0.000000 0.000000 0.000000 0.000000
0.000000 0.000000 0.000000 0.000000 0.000000 0.000000 1.000000 0.000000 0.000000 0.000000 0.000000 0.000000 0.000000 0.000000 0.000000 0.000000 0.000000 0.000000 0.000000 0.000000
0.000000 0.000000 0.000000 0.000000 0.500000 0.000000 0.000000 0.000000 0.000000 0.000000 0.000000 0.000000 0.000000 0.000000 0.000000 0.000000 0.000000 0.000000 0.000000 0.500000
--------------------------------------------------------------------------------
--------------------------------------------------------------------------------
	Motif KVYVCPEPTCVHHDPSRALGDLTGIKKHY MEME-6 regular expression
--------------------------------------------------------------------------------
KVY[VIL]CPE[PK][TS]CVHHDPSRALGDLTGIKKH[FY]
--------------------------------------------------------------------------------
Time 904.41 secs.
********************************************************************************
********************************************************************************
MOTIF HKCKFCGKEFPSGKALGGHMR MEME-7	width = 21 sites = 49 llr = 1851 E-value = 3.4e-449
********************************************************************************
--------------------------------------------------------------------------------
	Motif HKCKFCGKEFPSGKALGGHMR MEME-7 Description
--------------------------------------------------------------------------------
Simplified A ::::::::::1:::8:::::1
pos.-specific C ::a1:a::::11::::1::::
probability D :1:::::::::::::::::::
matrix E :1::2:::2:1::::::::::
F 1:::3:1::9::::::1::::
G :::1::5:1:::5:::69:::
H 3:::::1:::::::::::a::
I :1::2::::::::::::::1:
K :2:2:::72::::5::::::1
L 1:::1::1:::::::9:::::
M :::::::::::1:::::::6:
N :::1::1::::2:::::1::1
P :1:1::::::3::::::::::
Q :::::::::::::3:::::1:
R 11:2:::11:::11::::::7
S :::1::2:2:141:2::::::
T ::::::::::11:::::::::
V 11::2::1:::::::1:::::
W ::::::::::::1::::::::
Y 21::::::::::::::1::::
bits 7.5
6.7
6
5.2 * *
Relative 4.5 * * * *
Entropy 3.7 * * * *
(54.5 bits) 3.0 * * * ** ***
2.2 * * ** * * ********
1.5 * * **** * **********
0.7 *********************
0.0 ---------------------
Multilevel HXCKFCGKEFPSGKALGGHMR
consensus Y RI S Q
sequence
--------------------------------------------------------------------------------
--------------------------------------------------------------------------------
	Motif HKCKFCGKEFPSGKALGGHMR MEME-7 sites sorted by position p-value
--------------------------------------------------------------------------------
Sequence name Start P-value Site
------------- ----- --------- ---------------------
Bra006691.1 80 3.72e-23 LVKKAKAPSS HPCPICGVEFPMGQALGGHMR RHRNEIGGGA
Bra020284.1 81 3.72e-23 LIKKAKTPSS HPCPICGVEFPMGQALGGHMR KHRNENGGGV
Bra006692.1 80 3.72e-23 LVKKAKAPSS HPCPICGVEFPMGQALGGHMR RHRNEIGGGA
Bra002528.1 82 3.72e-23 LMKKTKASSS HPCPICGVEFPMGQALGGHMR RHRNESGGAG
Bra019477.1 91 1.17e-21 VTKKTKKPLS HTCPICGLEFPMGQALGGHMR KHRNEKERGA
Bra000372.1 4 1.00e-20 MER YKCRFCFKSFLNGRALGGHMR SHMLALPSKR
Bra007545.1 4 1.17e-20 MES YKCKFCFKSFVNGRALGGHMR SHMPTLHKFS
Bra019476.1 89 1.37e-20 KKKTKKTGWH HRCSICGLEFEMGQALGGHMR KHWNKEDSGG
Bra003422.1 5 1.37e-20 MESY YKCRFCSKSFFNGRALGGHMR SHMPSLHKFS
Bra011931.1 77 1.59e-20 PSPKRVKPVK HECPICGAEFAVGQALGGHMR KHRGGGSSRS
Bra035678.1 77 1.59e-20 PSPKRVKPVK HECPICGAEFAVGQALGGHMR KHRGGGGSRS
Bra012452.1 5 2.51e-20 MEKK YVCKFCNKKFTSGKSLGGHIR IHSNEYTVAS
Bra024706.1 5 3.38e-20 MEKE FVCKFCNKKFPSGKSLGGHIR IHSPQSSVHS
Bra016280.1 9 8.05e-20 MEQCQERK FVCRFCSKRFPCGKSLGGHIR THMNHENSAD
Bra011601.1 68 1.07e-19 KPDPNAPKIT RPCTECGKTFWSWKALFGHMR CHPERQWRGI
Bra040325.1 4 2.13e-19 MER YKCRFCFKSFINGSALGGHMR SHMLTLSSSK
Bra035609.1 123 2.43e-19 SAGDERGEFE VDCCVCHKKFPSMKALYGHMR FHPDRGWKGV
Bra012450.1 9 2.79e-19 MEQCIEKR FVCKFCNKRFACGKSLGGHIR THMSNKNSAD
Bra002836.1 74 3.18e-19 KSIEEEEEKK HICCECGKRFKSGKALGGHKR IHVLEARKFS
Bra024704.1 9 3.64e-19 MEQFKERK FVCKFCSKRFACGKSLGGHIR THMNKENSAD
Bra002836.1 126 7.96e-19 GRSEERDDFE VDCCVCHKKFTSMKALYGHMR FHPDRGWKGV
Bra012701.1 4 1.32e-18 MQK HKCKLCSKSFCNGRALGGHMK SHLVSSHTPT
Bra029315.1 209 1.32e-18 PNKKNDQDRR HQCGVCGREFESGQALGGHMK THYI
Bra038491.1 4 1.32e-18 MQK HKCKLCSKSFCNGRALGGHMK SHLVSSHRPT
Bra036608.1 70 2.78e-18 GSGAVPTGNG YICRFCNKWWPTSQSLGGHMN SHTRELQWER
Bra017706.1 79 3.14e-18 KPDPNAPKIT RPCTECGKTFWSWTALFGHMR CHPERQWRGI
Bra012450.1 91 3.55e-18 KHHQHQQQQL LYCRECGKGFPSSKALCGHMA SHSEREKIVM
Bra016280.1 92 3.55e-18 HQQHQHQQQL LYCRECGKGFPSSKALCGHMA CHSEREKIVM
Bra033930.1 53 7.25e-18 KEGEDESGKV YECRFCSLKFCKSQALGGHMN RHRQGMFT
Bra012953.1 10 7.25e-18 MMYSLLNET RNCQVCKKSFPNGRALGGHMR SHTRKISASN
Bra004312.1 53 7.25e-18 KEGKDESGKV YECRFCSLKFCKSQALGGHMN RHRQGMETET
Bra024704.1 89 1.03e-17 ALKHQHQQQL LYCRECGKGFTSSKALCGHMA CHSEREKIVM
Bra028943.1 101 1.82e-17 ENQNKSGESE IDCSVCHKKFTSRKALYGHMR FHPHRTWKGV
Bra035609.1 75 4.44e-17 EEEEEEEEKK HICCACGKSFTSGKALGGHKS LHMLQTRKIS
Bra025393.1 237 8.50e-17 LQEAPESNSS YRCKVCGKSFGCFQSLGGHQN LHIGGKRKRS
Bra025393.1 7 1.17e-16 MSQSLL HVCKICGKWFATAKGVYGHQR VHSELKRKPR
Bra011601.1 212 2.98e-16 QGKTVTFSEH HKCNICYRVYSNGQALRGHMR YHCWERERET
Bra012039.1 50 3.29e-16 PPSPPPQQVK HFCVICSKQFSSGKAYGGHVR IHSSEYSNKG
Bra016278.1 9 3.29e-16 MEKMIERE YMCKFCNKKLPSGKSLGRHIR IHTNQYSLLS
Bra034063.1 33 4.93e-16 QSVDNSLSRS YLCSFCVRGFSNAQALGGHMN IHRRDRANLR
Bra012039.1 117 1.77e-15 DLIRADVEDE KRCCLCGKEFQTRHSLFGHMR RHPERSWKGV
Bra011631.1 147 1.94e-15 PKLINPPEGP PKCNVCGRSFLSWKAVFGHLR SHRDRGYSGF
Bra022712.1 8 2.58e-15 MNNNNIV HICDTCRRQFPTLKALYGHQR VHTRERELER
Bra011628.1 137 4.13e-15 SEFTNLPRGP PVCNVCGRAFHSWKAVFGHLR SHKDRSYRGF
Bra016278.1 68 5.99e-15 ITALTQQQQQ LCCRECGKGFDSLKALWNHMD CCHCEGEKLV
Bra002027.1 51 1.08e-13 TGSSVGVGGR FECEGCKKVFESRQALDGHIC SAILNLNVDP
Bra019476.1 39 2.69e-13 CGGGDVEGRV FRCKTCMKEFSSFHALGVHRV SHKKPVSNSS
Bra006302.1 62 5.14e-13 ESSEPRKKIL FRCGECGKGFRYEKCLSNHQA GAHLSTVQRV
Bra001026.1 68 5.21e-12 KPLRIKKKRL VRCGECGKGFRYEKCLRNHSE TMHSLEEKKK
--------------------------------------------------------------------------------
--------------------------------------------------------------------------------
	Motif HKCKFCGKEFPSGKALGGHMR MEME-7 block diagrams
--------------------------------------------------------------------------------
SEQUENCE NAME POSITION P-VALUE MOTIF DIAGRAM
------------- ---------------- -------------
Bra006691.1 3.7e-23 79_[7]_59
Bra020284.1 3.7e-23 80_[7]_11
Bra006692.1 3.7e-23 79_[7]_59
Bra002528.1 3.7e-23 81_[7]_58
Bra019477.1 1.2e-21 90_[7]_59
Bra000372.1 1e-20 3_[7]_286
Bra007545.1 1.2e-20 3_[7]_273
Bra019476.1 2.7e-13 38_[7]_29_[7]_60
Bra003422.1 1.4e-20 4_[7]_272
Bra011931.1 1.6e-20 76_[7]_53
Bra035678.1 1.6e-20 76_[7]_51
Bra012452.1 2.5e-20 4_[7]_308
Bra024706.1 3.4e-20 4_[7]_300
Bra016280.1 3.5e-18 8_[7]_62_[7]_311
Bra011601.1 3e-16 67_[7]_123_[7]_43
Bra040325.1 2.1e-19 3_[7]_257
Bra035609.1 4.4e-17 74_[7]_27_[7]_278
Bra012450.1 3.5e-18 8_[7]_61_[7]_311
Bra002836.1 8e-19 73_[7]_31_[7]_319
Bra024704.1 1e-17 8_[7]_59_[7]_343
Bra012701.1 1.3e-18 3_[7]_190
Bra029315.1 1.3e-18 208_[7]_4
Bra038491.1 1.3e-18 3_[7]_365
Bra036608.1 2.8e-18 69_[7]_174
Bra017706.1 3.1e-18 78_[7]_193
Bra033930.1 7.2e-18 52_[7]_8
Bra012953.1 7.2e-18 9_[7]_245
Bra004312.1 7.2e-18 52_[7]_178
Bra028943.1 1.8e-17 100_[7]_268
Bra025393.1 8.5e-17 6_[7]_209_[7]_66
Bra012039.1 1.8e-15 49_[7]_46_[7]_125
Bra016278.1 6e-15 8_[7]_38_[7]_227
Bra034063.1 4.9e-16 32_[7]_120
Bra011631.1 1.9e-15 146_[7]_85
Bra022712.1 2.6e-15 7_[7]_559
Bra011628.1 4.1e-15 136_[7]_111
Bra002027.1 1.1e-13 50_[7]_103
Bra006302.1 5.1e-13 61_[7]_285
Bra001026.1 5.2e-12 67_[7]_230
--------------------------------------------------------------------------------
--------------------------------------------------------------------------------
	Motif HKCKFCGKEFPSGKALGGHMR MEME-7 in BLOCKS format
--------------------------------------------------------------------------------
BL MOTIF HKCKFCGKEFPSGKALGGHMR width=21 seqs=49
Bra006691.1 ( 80) HPCPICGVEFPMGQALGGHMR 1
Bra020284.1 ( 81) HPCPICGVEFPMGQALGGHMR 1
Bra006692.1 ( 80) HPCPICGVEFPMGQALGGHMR 1
Bra002528.1 ( 82) HPCPICGVEFPMGQALGGHMR 1
Bra019477.1 ( 91) HTCPICGLEFPMGQALGGHMR 1
Bra000372.1 ( 4) YKCRFCFKSFLNGRALGGHMR 1
Bra007545.1 ( 4) YKCKFCFKSFVNGRALGGHMR 1
Bra019476.1 ( 89) HRCSICGLEFEMGQALGGHMR 1
Bra003422.1 ( 5) YKCRFCSKSFFNGRALGGHMR 1
Bra011931.1 ( 77) HECPICGAEFAVGQALGGHMR 1
Bra035678.1 ( 77) HECPICGAEFAVGQALGGHMR 1
Bra012452.1 ( 5) YVCKFCNKKFTSGKSLGGHIR 1
Bra024706.1 ( 5) FVCKFCNKKFPSGKSLGGHIR 1
Bra016280.1 ( 9) FVCRFCSKRFPCGKSLGGHIR 1
Bra011601.1 ( 68) RPCTECGKTFWSWKALFGHMR 1
Bra040325.1 ( 4) YKCRFCFKSFINGSALGGHMR 1
Bra035609.1 ( 123) VDCCVCHKKFPSMKALYGHMR 1
Bra012450.1 ( 9) FVCKFCNKRFACGKSLGGHIR 1
Bra002836.1 ( 74) HICCECGKRFKSGKALGGHKR 1
Bra024704.1 ( 9) FVCKFCSKRFACGKSLGGHIR 1
Bra002836.1 ( 126) VDCCVCHKKFTSMKALYGHMR 1
Bra012701.1 ( 4) HKCKLCSKSFCNGRALGGHMK 1
Bra029315.1 ( 209) HQCGVCGREFESGQALGGHMK 1
Bra038491.1 ( 4) HKCKLCSKSFCNGRALGGHMK 1
Bra036608.1 ( 70) YICRFCNKWWPTSQSLGGHMN 1
Bra017706.1 ( 79) RPCTECGKTFWSWTALFGHMR 1
Bra012450.1 ( 91) LYCRECGKGFPSSKALCGHMA 1
Bra016280.1 ( 92) LYCRECGKGFPSSKALCGHMA 1
Bra033930.1 ( 53) YECRFCSLKFCKSQALGGHMN 1
Bra012953.1 ( 10) RNCQVCKKSFPNGRALGGHMR 1
Bra004312.1 ( 53) YECRFCSLKFCKSQALGGHMN 1
Bra024704.1 ( 89) LYCRECGKGFTSSKALCGHMA 1
Bra028943.1 ( 101) IDCSVCHKKFTSRKALYGHMR 1
Bra035609.1 ( 75) HICCACGKSFTSGKALGGHKS 1
Bra025393.1 ( 237) YRCKVCGKSFGCFQSLGGHQN 1
Bra025393.1 ( 7) HVCKICGKWFATAKGVYGHQR 1
Bra011601.1 ( 212) HKCNICYRVYSNGQALRGHMR 1
Bra012039.1 ( 50) HFCVICSKQFSSGKAYGGHVR 1
Bra016278.1 ( 9) YMCKFCNKKLPSGKSLGRHIR 1
Bra034063.1 ( 33) YLCSFCVRGFSNAQALGGHMN 1
Bra012039.1 ( 117) KRCCLCGKEFQTRHSLFGHMR 1
Bra011631.1 ( 147) PKCNVCGRSFLSWKAVFGHLR 1
Bra022712.1 ( 8) HICDTCRRQFPTLKALYGHQR 1
Bra011628.1 ( 137) PVCNVCGRAFHSWKAVFGHLR 1
Bra016278.1 ( 68) LCCRECGKGFDSLKALWNHMD 1
Bra002027.1 ( 51) FECEGCKKVFESRQALDGHIC 1
Bra019476.1 ( 39) FRCKTCMKEFSSFHALGVHRV 1
Bra006302.1 ( 62) FRCGECGKGFRYEKCLSNHQA 1
Bra001026.1 ( 68) VRCGECGKGFRYEKCLRNHSE 1
//
--------------------------------------------------------------------------------
--------------------------------------------------------------------------------
	Motif HKCKFCGKEFPSGKALGGHMR MEME-7 position-specific scoring matrix
--------------------------------------------------------------------------------
log-odds matrix: alength= 20 w= 21 n= 37870 bayes= 11.5078 E= 3.4e-449
-249 -326 -414 -390 192 -442 272 -22 -171 2 -225 -415 -66 -374 -13 -397 -300 38 -91 365
-222 -38 26 70 -91 -377 -321 130 125 -166 -24 -123 102 -61 103 -326 -95 150 -298 139
-423 534 -595 -575 -541 -615 -622 -409 -631 -532 -473 -612 -623 -591 -569 -619 -459 -496 -485 -545
-221 188 -96 -94 -409 -32 -317 -316 167 -366 -310 0 123 -60 185 -87 -23 -100 -302 -291
-109 -343 -550 141 281 -179 -475 285 -472 -10 -206 -487 -501 -429 -452 -458 -25 185 -245 -276
-423 534 -595 -575 -541 -615 -622 -409 -631 -532 -473 -612 -623 -591 -569 -619 -459 -496 -485 -545
-235 -456 -277 -230 54 261 42 -296 -42 -362 -26 63 -404 -220 -110 33 -263 -98 -304 -8
-50 -628 -596 -452 -670 -584 -455 -480 332 6 -482 -483 -612 -307 119 -574 -460 79 -441 -482
-94 -466 -258 172 -411 82 -318 -317 126 -367 -311 -279 -385 9 51 65 -23 -17 267 -292
-357 -329 -488 -493 457 -524 -504 -199 -514 -138 -252 -518 -470 -507 -517 -463 -442 -270 103 21
80 156 -96 11 -92 -166 -92 -52 -96 -88 -308 -278 221 -60 -32 -53 90 -99 267 -290
-263 162 -414 -375 -320 -447 -429 -157 -66 -267 222 144 -469 -346 -378 166 65 9 -266 88
-44 -396 -372 -72 -6 288 -424 -203 -344 -87 58 -376 -464 -339 -7 -18 -306 -231 356 -312
-472 -635 -592 -450 -679 -584 -6 -492 281 -522 -485 -481 -613 284 119 -248 -129 -504 -443 -482
369 72 -640 -630 -589 -165 -685 -491 -653 -568 -512 -606 -579 -590 -615 58 -391 -378 -488 -578
-482 -513 -686 -618 -299 -688 -620 -168 -611 356 -186 -668 -610 -519 -561 -674 -489 37 -337 -17
-291 81 -154 -455 93 328 -487 -452 -452 -545 -477 -389 -524 -482 -90 -263 -455 -451 138 177
-262 -467 -349 -428 -524 362 -493 -445 -425 -553 -466 -55 -499 -463 -186 -418 -433 -164 -332 -426
-892 -850 -851 -966 -867 -798 457 -932 -952 -912 -994 -938 -834 -906 -883 -993 -896 -943 -682 -786
-295 -371 -547 -471 -317 -495 -466 223 -61 -61 458 -480 -514 82 -127 -237 -308 -53 -267 -299
27 -56 -128 -138 -465 -418 -341 -357 -8 -409 -366 44 -424 -241 352 -235 -309 -128 -293 -344
--------------------------------------------------------------------------------
--------------------------------------------------------------------------------
	Motif HKCKFCGKEFPSGKALGGHMR MEME-7 position-specific probability matrix
--------------------------------------------------------------------------------
letter-probability matrix: alength= 20 w= 21 nsites= 49 E= 3.4e-449
0.000000 0.000000 0.000000 0.000000 0.142857 0.000000 0.346939 0.020408 0.020408 0.081633 0.000000 0.000000 0.040816 0.000000 0.061224 0.000000 0.000000 0.061224 0.000000 0.224490
0.000000 0.020408 0.061224 0.102041 0.020408 0.000000 0.000000 0.081633 0.163265 0.020408 0.020408 0.020408 0.122449 0.020408 0.122449 0.000000 0.020408 0.142857 0.000000 0.061224
0.000000 1.000000 0.000000 0.000000 0.000000 0.000000 0.000000 0.000000 0.000000 0.000000 0.000000 0.000000 0.000000 0.000000 0.000000 0.000000 0.000000 0.000000 0.000000 0.000000
0.000000 0.102041 0.020408 0.020408 0.000000 0.061224 0.000000 0.000000 0.224490 0.000000 0.000000 0.061224 0.142857 0.020408 0.224490 0.061224 0.040816 0.020408 0.000000 0.000000
0.020408 0.000000 0.000000 0.183673 0.285714 0.020408 0.000000 0.224490 0.000000 0.061224 0.000000 0.000000 0.000000 0.000000 0.000000 0.000000 0.040816 0.163265 0.000000 0.000000
0.000000 1.000000 0.000000 0.000000 0.000000 0.000000 0.000000 0.000000 0.000000 0.000000 0.000000 0.000000 0.000000 0.000000 0.000000 0.000000 0.000000 0.000000 0.000000 0.000000
0.000000 0.000000 0.000000 0.000000 0.061224 0.489796 0.061224 0.000000 0.040816 0.000000 0.020408 0.102041 0.000000 0.000000 0.020408 0.163265 0.000000 0.020408 0.000000 0.020408
0.040816 0.000000 0.000000 0.000000 0.000000 0.000000 0.000000 0.000000 0.673469 0.081633 0.000000 0.000000 0.000000 0.000000 0.122449 0.000000 0.000000 0.081633 0.000000 0.000000
0.020408 0.000000 0.000000 0.224490 0.000000 0.142857 0.000000 0.000000 0.163265 0.000000 0.000000 0.000000 0.000000 0.040816 0.081633 0.204082 0.040816 0.040816 0.040816 0.000000
0.000000 0.000000 0.000000 0.000000 0.938776 0.000000 0.000000 0.000000 0.000000 0.020408 0.000000 0.000000 0.000000 0.000000 0.000000 0.000000 0.000000 0.000000 0.020408 0.020408
0.102041 0.081633 0.020408 0.061224 0.020408 0.020408 0.020408 0.020408 0.020408 0.040816 0.000000 0.000000 0.285714 0.020408 0.040816 0.081633 0.102041 0.020408 0.040816 0.000000
0.000000 0.081633 0.000000 0.000000 0.000000 0.000000 0.000000 0.000000 0.040816 0.000000 0.122449 0.183673 0.000000 0.000000 0.000000 0.408163 0.081633 0.040816 0.000000 0.040816
0.040816 0.000000 0.000000 0.040816 0.040816 0.530612 0.000000 0.000000 0.000000 0.040816 0.040816 0.000000 0.000000 0.000000 0.061224 0.122449 0.000000 0.000000 0.081633 0.000000
0.000000 0.000000 0.000000 0.000000 0.000000 0.000000 0.040816 0.000000 0.469388 0.000000 0.000000 0.000000 0.000000 0.326531 0.122449 0.020408 0.020408 0.000000 0.000000 0.000000
0.755102 0.040816 0.000000 0.000000 0.000000 0.020408 0.000000 0.000000 0.000000 0.000000 0.000000 0.000000 0.000000 0.000000 0.000000 0.183673 0.000000 0.000000 0.000000 0.000000
0.000000 0.000000 0.000000 0.000000 0.000000 0.000000 0.000000 0.000000 0.000000 0.918367 0.000000 0.000000 0.000000 0.000000 0.000000 0.000000 0.000000 0.061224 0.000000 0.020408
0.000000 0.061224 0.020408 0.000000 0.102041 0.632653 0.000000 0.000000 0.000000 0.000000 0.000000 0.000000 0.000000 0.000000 0.040816 0.020408 0.000000 0.000000 0.020408 0.102041
0.000000 0.000000 0.000000 0.000000 0.000000 0.897959 0.000000 0.000000 0.000000 0.000000 0.000000 0.061224 0.000000 0.000000 0.020408 0.000000 0.000000 0.020408 0.000000 0.000000
0.000000 0.000000 0.000000 0.000000 0.000000 0.000000 1.000000 0.000000 0.000000 0.000000 0.000000 0.000000 0.000000 0.000000 0.000000 0.000000 0.000000 0.000000 0.000000 0.000000
0.000000 0.000000 0.000000 0.000000 0.000000 0.000000 0.000000 0.142857 0.040816 0.040816 0.632653 0.000000 0.000000 0.081633 0.020408 0.020408 0.000000 0.020408 0.000000 0.000000
0.081633 0.020408 0.020408 0.020408 0.000000 0.000000 0.000000 0.000000 0.061224 0.000000 0.000000 0.102041 0.000000 0.000000 0.653061 0.020408 0.000000 0.020408 0.000000 0.000000
--------------------------------------------------------------------------------
--------------------------------------------------------------------------------
	Motif HKCKFCGKEFPSGKALGGHMR MEME-7 regular expression
--------------------------------------------------------------------------------
[HY]XC[KR][FI]CGK[ES]FPSG[KQ]ALGGHMR
--------------------------------------------------------------------------------
Time 1026.54 secs.
********************************************************************************
********************************************************************************
MOTIF DTTEEEDLALCLMMLSRDSS MEME-8	width = 20 sites = 49 llr = 1509 E-value = 1.2e-303
********************************************************************************
--------------------------------------------------------------------------------
	Motif DTTEEEDLALCLMMLSRDSS MEME-8 Description
--------------------------------------------------------------------------------
Simplified A 1::::::19::::::3:::1
pos.-specific C ::::::::::9:::::::::
probability D 211:214::::::::::4:1
matrix E 2126651::::::::::::1
F :::::::::1::::::::::
G :1:::::::::::::::33:
H ::::::::::::::::::2:
I 1::::::1:1::2:::::::
K :::::11:::::::::1:11
L :1:::1:4:3:a249:::::
M :::::::2::::541:::::
N 1::::::::3::::::1::1
P :21::::::::::::::::1
Q ::::11::::::::::1::1
R ::::::::::::::::6::1
S 112:::::::1::::7:132
T :231::11::::::::::::
V :::1:::1::::1::::1::
W :::::::::::::::::::1
Y ::::::2:::::::::::::
bits 7.5
6.7
6
5.2
Relative 4.5 *
Entropy 3.7 * ** *
(44.4 bits) 3.0 * *****
2.2 ** *** *******
1.5 *****************
0.7 ********************
0.0 --------------------
Multilevel DPTEEEDLALCLMMLSRDGX
consensus TS D Y N IL A GS
sequence L
--------------------------------------------------------------------------------
--------------------------------------------------------------------------------
	Motif DTTEEEDLALCLMMLSRDSS MEME-8 sites sorted by position p-value
--------------------------------------------------------------------------------
Sequence name Start P-value Site
------------- ----- --------- --------------------
Bra007545.1 132 1.61e-22 EAEPPQSSAS DTTTEEDLAFCLMMLSRDKW KKNKTSSSKE
Bra040325.1 117 1.55e-21 ETEHHHSSAS DTTTEEDLAFCLIMLSRDKW KQHNKTKQTL
Bra000372.1 132 1.55e-21 TEPEHHSSAS DTTTEEDLAFCLIMLSRDKW KQQKKKTIVV
Bra003422.1 135 2.38e-21 ECEPPQSSAS DTTTEEDLAFCLMLLSRDKW KKKKKNKASS
Bra014483.1 99 2.54e-19 EPEPPYSSAS DTTTEKDLAVCLMMLSRDKW KKKNKTSSST
Bra009464.1 44 1.39e-18 SKRSRSEFDR SLTEDEYIALCLMLLARDGN RTRHLPSSSS
Bra032845.1 48 3.10e-18 KRSRSDFHHK NLTEEEYLAFCLLLLARDGD RSNRNPLPPP
Bra031834.1 55 3.63e-18 FDQSRLNQET APSEEEYLALCLLMLARGSA VQSPLPPSSS
Bra033666.1 39 4.24e-18 SKRSRSDHLH RLSEEEYLAFCLMLLARDGD RHHVEEEKTV
Bra011970.1 70 4.95e-18 VVSSPVTTTD CTEEEEDMAICLIMLARGAA PSPPLPDLKN
Bra034396.1 73 4.95e-18 AVSSPVTTTD CTEEEEDMAICLIMLARGAA LSPDLKNSRK
Bra010922.1 48 6.72e-18 KRSRSDFNQQ NLTEEEYLAFCLLLLARDGN RSNRQPLPPV
Bra029985.1 46 1.42e-17 KRHRIDDKSN PPSEEEYLALCLLMLARGSS DDDHHSSPPP
Bra001752.1 68 1.64e-17 PRLHAKSQSQ DPSEEEYLALCLLMLAKDQP RTRFQPSPPP
[truncated: 1,277 more rows]
