# Supplementary material for: Genome-Wide Identification of C2H2 ZFPs and Functional Analysis of BRZAT12 under Low-Temperature Stress in Winter Rapeseed (Brassica rapa)
Source: Int J Mol Sci. 2022 Oct 13;23(20):12218. doi: 10.3390/ijms232012218 (PMC9603636; doi:10.3390/ijms232012218)
Supplement: Supplementary file 1 [file ijms-23-12218-s001.zip › Supplementary Table S4 The gene duplication events.xlsx]

## Sheet: B. rapa
Table S4 The gene duplication events and Ka/Ks values of Brassica rapa.
Seq_1	Seq_2	Ka	Ks	Ka_Ks	EffectiveLen	AverageS-sites	AverageN-sites	cN	cS	pN	pS	Note
Bra034116	Bra028791	0.162935	0.816049	0.199664	726	172.917	553.083	81	86	0.146452	0.497349
Bra013257	Bra012638	0.0913051	0.175309	0.520824	588	134.333	453.667	39	21	0.0859662	0.156328
Bra034063	Bra001318	0.102278	0.191451	0.534228	507	102.583	404.417	38.6667	17.3333	0.095611	0.168968
Bra029985	Bra012914	0.0639388	0.331472	0.192893	615	141.833	473.167	29	38	0.0612892	0.26792
Bra011601	Bra017706	0.123844	0.320969	0.385845	810	187.333	622.667	71.0833	48.9167	0.11416	0.261121
Bra038219	Bra001752	0.0823985	0.341082	0.241579	771	187.917	583.083	45.5	51.5	0.0780334	0.274058
Bra021510	Bra001523	0.0596893	0.296299	0.20145	1512	326.833	1185.17	68	80	0.0573759	0.244773
Bra038491	Bra012701	0.162569	0.53198	0.305592	597	135.167	461.833	67.5	51.5	0.146157	0.381011
Bra034116	Bra005803	0.156216	0.852304	0.183287	774	184.25	589.75	83.1667	93.8333	0.14102	0.509272
Bra038219	Bra022436	0.105388	0.416138	0.253253	768	183.167	584.833	57.5	58.5	0.0983186	0.319381
Bra021510	Bra027394	0.0602627	0.288525	0.208865	1500	325.667	1174.33	68	78	0.0579052	0.239509
Bra034116	Bra029843	0.060239	0.35351	0.170403	765	186.25	578.75	33.5	52.5	0.0578834	0.281879
Bra038219	Bra018817	0.625148	NaN	NaN	729	170.583	558.417	236.833	132.167	0.424116	0.774792	High Sequence Divergence Value (pS>=0.75)
Bra029985	Bra024448	0.205658	1.09783	0.187332	588	136.75	451.25	81.1667	78.8333	0.179871	0.576478
Bra021510	Bra030886	0.172413	0.761019	0.226555	1245	272.25	972.75	149.833	130.167	0.154031	0.478114
Bra029985	Bra037845	0.146144	0.995495	0.146805	558	131.25	426.75	56.6667	72.3333	0.132787	0.551111
Bra011601	Bra002027	0.419782	0.939666	0.446735	483	110.75	372.25	119.667	59.3333	0.321469	0.535741
Bra034116	Bra009457	0.183038	0.767567	0.238466	753	181.417	571.583	92.8333	87.1667	0.162414	0.480478
Bra023444	Bra006230	0.195604	0.420159	0.465547	420	104.917	315.083	54.25	33.75	0.172177	0.321684
Bra020284	Bra006691	0.0677383	0.475516	0.142452	330	75.25	254.75	16.5	26.5	0.0647694	0.352159
Bra020437	Bra006815	0.0333136	0.268262	0.124183	444	106.417	337.583	11	24	0.0325845	0.225529
Bra035609	Bra028943	0.147423	0.264696	0.556952	1065	229.417	835.583	111.833	51.1667	0.133839	0.223029
Bra028914	Bra005665	0.101083	0.246942	0.409339	678	145.75	532.25	50.3333	30.6667	0.0945671	0.210406
Bra028831	Bra005766	0.0924509	0.31406	0.294373	804	183.167	620.833	54	47	0.0869799	0.256597
Bra028791	Bra005803	0.0794995	0.370909	0.214337	1008	234.667	773.333	58.3333	68.6667	0.075431	0.292614
Bra031834	Bra012914	0.216072	1.05478	0.20485	558	132.75	425.25	79.8333	75.1667	0.187733	0.566227
Bra029315	Bra012953	0.215446	0.415493	0.518531	648	141.583	506.417	94.8333	45.1667	0.187263	0.319011
Bra028791	Bra029843	0.211393	0.981545	0.215367	888	204.917	683.083	125.833	112.167	0.184214	0.547377
Bra026616	Bra024833	0.0789569	0.272339	0.289921	1464	334.25	1129.75	84.6667	76.3333	0.0749428	0.228372
Bra031834	Bra024448	0.0757994	0.40518	0.187076	690	162.917	527.083	38	51	0.0720949	0.313043
Bra026616	Bra026204	0.315592	0.931219	0.338902	1290	292.667	997.333	256.917	156.083	0.257604	0.533314
Bra020486	Bra009822	0.119614	0.273421	0.437471	738	163.667	574.333	63.5	37.5	0.110563	0.229124
Bra020571	Bra009937	0.223999	0.403146	0.555627	660	153.917	506.083	98	48	0.193644	0.311857
Bra039750	Bra004148	0.0987718	0.466037	0.21194	744	169.5	574.5	53.1667	58.8333	0.0925442	0.347099
Bra008445	Bra035157	0.0696404	0.269728	0.258188	618	136.833	481.167	32	31	0.066505	0.226553
Bra008445	Bra003582	0.0871609	0.245983	0.354337	645	140.667	504.333	41.5	29.5	0.0822868	0.209716
Bra031834	Bra037845	0.059076	0.511034	0.115601	690	161.917	528.083	30	60	0.0568092	0.370561
Bra020571	Bra036608	0.226326	0.481511	0.470032	609	137.667	471.333	92.0833	48.9167	0.195368	0.355327
Bra020486	Bra036535	0.0803688	0.248629	0.323248	738	160.667	577.333	44	34	0.0762125	0.211618
Bra026616	Bra026819	0.221696	0.69272	0.320036	1341	305.917	1035.08	198.667	138.333	0.191933	0.452193
Bra020486	Bra009000	0.248841	1.0597	0.234822	657	145.833	511.167	108.25	82.75	0.21177	0.567429
Bra020284	Bra002528	0.0854002	0.482875	0.176858	336	75.8333	260.167	21	27	0.0807175	0.356044
Bra035609	Bra002836	0.161425	0.343354	0.470142	1206	259.833	946.167	137.417	71.5833	0.145235	0.275497
Bra023444	Bra008787	0.142741	0.348853	0.409173	444	109.333	334.667	43.5	30.5	0.12998	0.278963
Bra028831	Bra009525	0.0809795	0.343773	0.235561	765	172.25	592.75	45.5	47.5	0.0767609	0.275762
Bra028791	Bra009457	0.0841315	0.340698	0.246939	984	230.083	753.917	60	63	0.0795844	0.273814
Bra006302	Bra001026	0.50662	1.46927	0.344812	840	183.417	656.583	241.833	118.167	0.368321	0.644253
Bra000245	Bra016900	0.0961137	0.233166	0.412212	729	165.5	563.5	50.8333	33.1667	0.09021	0.200403
Bra000372	Bra040325	0.138903	0.390366	0.355827	822	173.333	648.667	82.25	52.75	0.126799	0.304327
Bra000372	Bra014483	0.327639	0.872001	0.375732	741	161.167	579.833	153.917	83.0833	0.26545	0.515512
Bra000245	Bra004660	0.0855763	0.260498	0.32851	720	163.583	556.417	45	36	0.0808746	0.220071
Bra001523	Bra027394	0.0666612	0.29809	0.223627	1497	321.167	1175.83	75	79	0.0637845	0.245978
Bra001752	Bra022436	0.0950064	0.390335	0.243397	774	185.667	588.333	52.5	56.5	0.0892351	0.304309
Bra005803	Bra029843	0.176045	0.888143	0.198217	906	211.333	694.667	109	110	0.15691	0.520505
Bra012914	Bra024448	0.21462	1.217	0.176352	567	135.25	431.75	80.5833	81.4167	0.186644	0.601972
Bra001752	Bra018817	0.623962	2.3211	0.268822	690	163.167	526.833	223.167	116.833	0.4236	0.716037
Bra006691	Bra018225	0.250825	1.25457	0.199929	477	106.833	370.167	78.9167	65.0833	0.213192	0.609204
Bra000372	Bra003422	0.261519	0.649662	0.402547	828	173.917	654.083	144.417	75.5833	0.220792	0.434595
Bra001523	Bra030886	0.208466	0.816218	0.255405	1263	273.083	989.917	180.167	135.833	0.182002	0.497406
Bra000372	Bra007545	0.271918	0.905021	0.300455	843	180.583	662.417	151.083	94.9167	0.228079	0.525611
Bra012914	Bra037845	0.197585	1.11015	0.17798	561	134.5	426.5	74.0833	77.9167	0.173701	0.579306
Bra005840	Bra009088	0.225557	0.473422	0.476441	456	103.5	352.5	68.6667	36.3333	0.194799	0.351047
Bra005874	Bra009160	0.0786059	0.297812	0.263945	651	148.5	502.5	37.5	36.5	0.0746269	0.245791
Bra005741	Bra009549	0.0373266	0.250761	0.148853	1512	344.833	1167.17	42.5	73.5	0.036413	0.213146
Bra006691	Bra002528	0.0769161	0.397856	0.193326	471	108.5	362.5	26.5	33.5	0.0731034	0.308756
Bra028943	Bra002836	0.128017	0.315415	0.405869	1080	228.167	851.833	100.25	58.75	0.117687	0.257487
Bra006230	Bra008787	0.1682	0.590822	0.284688	393	96	297	44.75	39.25	0.150673	0.408854
Bra005766	Bra009525	0.0889996	0.303398	0.293342	792	178.333	613.667	51.5	44.5	0.0839218	0.249533
Bra005803	Bra009457	0.100285	0.30098	0.333196	1023	240	783	73.5	59.5	0.0938697	0.247917
Bra014483	Bra040325	0.313074	0.906085	0.345524	723	159.083	563.917	144.333	83.6667	0.255948	0.52593
Bra039806	Bra017188	0.285652	1.47001	0.194319	507	107.083	399.917	95	69	0.237549	0.644358
Bra016900	Bra004660	0.0643219	0.23167	0.277644	744	168.083	575.917	35.5	33.5	0.0616409	0.199306
Bra016878	Bra004692	0.0959325	0.154066	0.62267	627	132.833	494.167	44.5	18.5	0.0900506	0.139272
Bra039806	Bra005197	0.323159	1.61928	0.19957	483	102.75	380.25	99.8333	68.1667	0.262547	0.663423
Bra017188	Bra005197	0.113818	0.298143	0.381755	498	109.75	388.25	41	27	0.105602	0.246014
Bra017158	Bra005165	0.0921378	0.202074	0.455959	855	197.583	657.417	57	35	0.086703	0.17714
Bra034396	Bra011970	0.0821952	0.432666	0.189974	843	200.75	642.25	50	66	0.0778513	0.328767
Bra035678	Bra011931	0.0356414	0.248585	0.143377	444	99.25	344.75	12	21	0.0348078	0.211587
Bra040325	Bra003422	0.225354	0.682244	0.330313	792	169.083	622.917	121.25	75.75	0.194649	0.448004
Bra017188	Bra003148	0.247219	2.23288	0.110718	495	105.25	389.75	82.0833	74.9167	0.210605	0.711797
Bra014483	Bra003422	0.179913	0.445385	0.40395	762	165.5	596.5	95.4167	55.5833	0.159961	0.335851
Bra039806	Bra003148	0.124423	0.387195	0.321343	495	102.5	392.5	45	31	0.11465	0.302439
Bra040325	Bra007545	0.278439	0.932248	0.298674	825	179.75	645.25	150.083	95.9167	0.232597	0.533611
Bra014483	Bra007545	0.122183	0.321394	0.380165	741	164.5	576.5	65	43	0.112749	0.261398
Bra014861	Bra007029	0.0894885	0.267899	0.334038	417	91	326	27.5	20.5	0.0843558	0.225275
Bra022436	Bra018817	0.596615	NaN	NaN	738	171.75	566.25	233	137	0.411479	0.797671	High Sequence Divergence Value (pS>=0.75)
Bra005197	Bra003148	0.237033	1.91187	0.12398	459	97.75	361.25	73.4167	67.5833	0.20323	0.69139
Bra004660	Bra003317	0.341394	1.08409	0.314913	618	142.167	475.833	130.5	81.5	0.274256	0.573271
Bra027394	Bra030886	0.185961	0.960423	0.193624	1245	270.5	974.5	160.5	146.5	0.1647	0.54159
Bra018438	Bra031715	0.0844398	0.281939	0.299497	612	136.167	475.833	38	32	0.0798599	0.235006
Bra004660	Bra007378	0.288131	0.966794	0.298028	636	144.167	491.833	117.667	78.3333	0.239241	0.543353
Bra029843	Bra009457	0.1871	0.851056	0.219844	876	206.667	669.333	110.833	105.167	0.165588	0.508871
Bra018225	Bra019477	0.159037	0.434188	0.366285	510	112.25	397.75	57	37	0.143306	0.329621
Bra026204	Bra024833	0.273596	0.870011	0.314474	1281	288.25	992.75	227.583	148.417	0.229245	0.514889
Bra024833	Bra016694	0.196262	0.718226	0.273259	1338	303.833	1034.17	178.583	140.417	0.172683	0.46215
Bra024448	Bra037845	0.0732534	0.461622	0.158687	684	161	523	36.5	55.5	0.0697897	0.34472
Bra009822	Bra036535	0.135165	0.299914	0.450678	750	163.833	586.167	72.5	40.5	0.123685	0.247202
Bra009937	Bra036608	0.239876	0.342508	0.700351	729	162.75	566.25	116.25	44.75	0.205298	0.274962
Bra033683	Bra027500	0.0589388	0.22146	0.266137	399	99.0833	299.917	17	19	0.0566824	0.191758
Bra037455	Bra036156	0.136243	0.346704	0.392966	513	111.667	401.333	50	31	0.124585	0.277612
Bra026204	Bra026819	0.149475	0.360829	0.414254	1332	301.417	1030.58	139.667	86.3333	0.135522	0.286425
Bra024833	Bra026819	0.196472	0.778833	0.252265	1326	301	1025	177.167	145.833	0.172846	0.484496
Bra009822	Bra009000	0.293196	0.971915	0.301669	648	141.5	506.5	122.917	77.0833	0.242679	0.544759
Bra003582	Bra035157	0.0849965	0.305021	0.278658	621	135.667	485.333	39	34	0.0803571	0.250614
Bra012496	Bra010975	0.0532327	0.287642	0.185065	633	146.5	486.5	25	35	0.0513875	0.238908
Bra012452	Bra016278	0.149178	0.255661	0.583498	834	174.25	659.75	89.25	37.75	0.135279	0.216643
Bra003317	Bra007378	0.122034	0.351801	0.346884	693	160.25	532.75	60	45	0.112623	0.280811
Bra003422	Bra007545	0.0971283	0.390434	0.24877	849	181.25	667.75	60.8333	55.1667	0.091102	0.304368
Bra012452	Bra024706	0.225951	0.38217	0.591232	903	190.083	712.917	139.083	56.9167	0.195091	0.29943
Bra016694	Bra026819	0.0788203	0.279721	0.281782	1395	319.083	1075.92	80.5	74.5	0.0748199	0.233481
Bra016278	Bra024706	0.211402	0.331278	0.638142	798	167.417	630.583	116.167	44.8333	0.184221	0.267795
Bra016280	Bra024704	0.0774608	0.318424	0.243263	1254	262.083	991.917	73	68	0.0735949	0.259459
Bra010922	Bra032845	0.054933	0.435913	0.126018	681	161.833	519.167	27.5	53.5	0.0529695	0.330587
Bra037151	Bra036098	0.171923	1.05628	0.162762	1281	312.833	968.167	148.75	177.25	0.153641	0.566596
Bra036535	Bra009000	0.255802	1.19175	0.214644	654	145.333	508.667	110.25	86.75	0.216743	0.596904

## Sheet: B. rapa and Arabidopsis
Table S4 The gene duplication events and Ka/Ks values of Brassica rapa and Arabidopsis.
Seq_1	Seq_2	Ka	Ks	Ka_Ks	EffectiveLen	AverageS-sites	AverageN-sites	cN	cS	pN	pS	Note
AT1G49900	Bra038219	0.525084	3.00793	0.174566	732	171.667	560.333	211.583	126.417	0.377603	0.736408
AT1G66140	Bra039750	0.0735009	0.787875	0.0932901	765	175.833	589.167	41.25	85.75	0.0700141	0.487678
AT1G80730	Bra008445	0.0830743	0.32781	0.253422	645	140.583	504.417	39.6667	37.3333	0.0786387	0.26556
AT1G49900	Bra001752	0.536052	1.73203	0.309494	687	160.25	526.75	201.75	108.25	0.383009	0.675507
AT1G55110	Bra001523	0.19248	0.813206	0.236693	1299	277	1022	173.5	137.5	0.169765	0.49639
AT1G02030	Bra000372	0.381791	2.27355	0.167927	726	151.417	574.583	171.917	108.083	0.299202	0.713814
AT1G02030	Bra014483	0.500049	2.96387	0.168715	663	143.083	519.917	189.75	105.25	0.364962	0.735585
AT1G55110	Bra027394	0.166138	0.817937	0.203118	1263	268.75	994.25	148.167	133.833	0.149024	0.497984
AT1G49900	Bra022436	0.515571	2.97242	0.173451	744	172.5	571.5	213.083	126.917	0.372849	0.735749
AT1G10480	Bra018438	0.100834	0.48276	0.20887	612	138.583	473.417	44.6667	49.3333	0.0943496	0.355983
AT1G14580	Bra026204	0.155434	0.502944	0.309049	1323	302	1021	143.333	110.667	0.140385	0.366446
AT1G03840	Bra033724	0.173212	1.35275	0.128045	1320	302.75	1017.25	157.333	189.667	0.154665	0.626479
AT1G49900	Bra018817	0.428512	0.869077	0.493065	999	222.667	776.333	253.417	114.583	0.326428	0.514596
AT1G66140	Bra004148	0.0888009	0.636467	0.139522	741	167.833	573.167	48	72	0.0837453	0.428997
AT1G67030	Bra004200	0.0759197	0.566113	0.134107	552	129.583	422.417	30.5	51.5	0.0722036	0.397428
AT1G68360	Bra004300	0.0919927	0.708751	0.129796	708	176.667	531.333	46	81	0.0865747	0.458491
AT1G68480	Bra004312	0.0860407	0.339253	0.253618	744	180.167	563.833	45.8333	49.1667	0.0812888	0.272895
AT1G24625	Bra012496	0.0761403	0.457996	0.166247	618	141.5	476.5	34.5	48.5	0.0724029	0.342756
AT1G26590	Bra012452	0.200858	0.371914	0.540065	903	187	716	126.167	54.8333	0.17621	0.293226
AT1G80730	Bra003582	0.0762262	0.32493	0.234592	642	138.417	503.583	36.5	36.5	0.0724806	0.263697
AT1G80730	Bra035157	0.0804767	0.300853	0.267495	615	134.5	480.5	36.6667	33.3333	0.0763094	0.247831
AT1G24625	Bra010975	0.064828	0.366977	0.176654	618	143	475	29.5	41.5	0.0621053	0.29021
AT1G26590	Bra016278	0.205967	0.540575	0.381014	876	181.5	694.5	125.083	69.9167	0.180106	0.385216
AT1G27730	Bra010922	0.0538393	0.653925	0.0823325	675	158.5	516.5	26.8333	69.1667	0.0519522	0.436383
AT1G55110	Bra030886	0.0618583	0.403187	0.153423	1263	269.333	993.667	59	84	0.059376	0.311881
AT1G02040	Bra032661	0.0710382	0.551522	0.128804	753	157.917	595.083	40.3333	61.6667	0.0677776	0.390501
AT1G14580	Bra026819	0.0893766	0.469754	0.190263	1389	320.833	1068.17	90	112	0.0842565	0.349091
AT1G10480	Bra031715	0.0972886	0.459935	0.211527	612	135.25	476.75	43.5	46.5	0.0912428	0.343808
AT1G27730	Bra032845	0.0740511	0.704237	0.105151	663	156	507	35.75	71.25	0.0705128	0.456731
AT2G17180	Bra011601	0.330937	1.62446	0.203722	771	178.333	592.667	158.583	118.417	0.267576	0.664019
AT2G02070	Bra026616	0.348247	1.23639	0.281663	1311	292.75	1018.25	283.667	177.333	0.278583	0.60575
AT2G41940	Bra000245	0.141746	0.335095	0.423002	726	164.667	561.333	72.5	44.5	0.129157	0.270243
AT2G45120	Bra000372	0.167387	0.471456	0.355043	891	186.667	704.333	105.667	65.3333	0.150024	0.35
AT2G17180	Bra017706	0.24468	1.35946	0.179983	774	177.667	596.333	124.5	111.5	0.208776	0.62758
AT2G28710	Bra035678	0.0479684	0.436837	0.109808	444	99.6667	344.333	16	33	0.0464666	0.331104
AT2G37430	Bra017188	0.0974063	0.404247	0.240957	528	112	416	38	35	0.0913462	0.3125
AT2G37740	Bra017158	0.118639	0.273325	0.434058	897	205.917	691.083	75.8333	47.1667	0.109731	0.229057
AT2G41940	Bra016900	0.108837	0.348666	0.312151	738	164.667	573.333	58.0833	45.9167	0.101308	0.278846
AT2G42410	Bra016878	0.112043	0.2899	0.386488	630	135.167	494.833	51.5	32.5	0.104075	0.240444
AT2G45120	Bra040325	0.146187	0.573235	0.255022	828	175.5	652.5	86.6667	70.3333	0.132822	0.40076
AT2G28200	Bra034396	0.0924629	0.596651	0.15497	840	200.083	639.917	55.6667	82.3333	0.0869905	0.411495
AT2G45120	Bra014483	0.31889	0.805057	0.396109	750	163.25	586.75	152.417	80.5833	0.259764	0.493619
AT2G37430	Bra039806	0.253146	1.46539	0.172749	516	105.25	410.75	88.25	67.75	0.214851	0.643705
AT2G41940	Bra004660	0.0989111	0.337758	0.292846	729	164.25	564.75	52.3333	44.6667	0.0926664	0.271943
AT2G42410	Bra004692	0.100474	0.267638	0.375409	630	135.5	494.5	46.5	30.5	0.0940344	0.225092
AT2G37430	Bra005197	0.121786	0.254468	0.47859	498	106.583	391.417	44	23	0.112412	0.215794
AT2G37740	Bra005165	0.116599	0.346148	0.336846	867	197.167	669.833	72.3333	54.6667	0.107987	0.277261
AT2G02070	Bra024833	0.366806	1.17791	0.311405	1341	302.583	1038.42	301.25	179.75	0.290105	0.594051
AT2G02080	Bra026204	0.26186	0.713824	0.366841	1308	296.083	1011.92	223.667	136.333	0.221033	0.460456
AT2G26940	Bra012039	0.2173	0.694163	0.31304	741	144.667	596.333	112.5	65.5	0.188653	0.452765
AT2G28200	Bra011970	0.0946528	0.420026	0.22535	840	199	641	57	64	0.0889236	0.321608
AT2G28710	Bra011931	0.0504267	0.426677	0.118185	450	101.417	348.583	17	33	0.0487688	0.32539
AT2G45120	Bra003422	0.248465	0.691637	0.359242	855	179.667	675.333	142.833	81.1667	0.2115	0.451763
AT2G37430	Bra003148	0.231018	1.74885	0.132097	501	103.25	397.75	79.0833	69.9167	0.198827	0.677159
AT2G45120	Bra007545	0.252217	1.0843	0.232607	852	182.417	669.583	143.417	104.583	0.214188	0.573321
AT2G02080	Bra026819	0.182001	0.688667	0.26428	1365	309.417	1055.58	170.583	139.417	0.161601	0.450579
AT2G41940	Bra007378	0.33053	0.964765	0.342601	663	148	515	137.667	80.3333	0.267314	0.542793
AT2G17180	Bra002027	0.260231	0.594124	0.438008	495	111.083	383.917	84.4167	45.5833	0.219883	0.410353
AT3G49930	Bra029985	0.0749063	0.499619	0.149927	600	137.083	462.917	33	50	0.0712871	0.364742
AT3G45260	Bra033840	0.0738286	0.345692	0.213567	1278	276.5	1001.5	70.4167	76.5833	0.0703112	0.276974
AT3G13810	Bra021510	0.0649125	0.34535	0.187961	1509	327	1182	73.5	90.5	0.0621827	0.276758
AT3G19580	Bra038219	0.0801507	0.607485	0.131939	741	175.333	565.667	43	73	0.0760165	0.41635
AT3G23130	Bra023759	0.103692	0.192374	0.539014	612	147.333	464.667	45	25	0.0968436	0.169683
AT3G09290	Bra034063	0.106353	0.212159	0.50129	507	101.917	405.083	40.1667	18.8333	0.0991566	0.184791
AT3G10470	Bra034116	0.0579839	0.323793	0.179077	825	197.75	627.25	35	52	0.0557991	0.262958
AT3G10470	Bra028791	0.175763	0.970572	0.181092	1041	242.167	798.833	125.167	131.833	0.156687	0.544391
AT3G49930	Bra031834	0.179109	1.09349	0.163796	564	132.5	431.5	68.75	76.25	0.159328	0.575472
AT3G13810	Bra001523	0.0760349	0.347059	0.219084	1515	323.333	1191.67	86.1667	89.8333	0.0723077	0.277835
AT3G19580	Bra001752	0.0939152	0.657359	0.142867	765	181.583	583.417	51.5	79.5	0.0882731	0.437816
AT3G23140	Bra001904	0.19035	0.431974	0.440652	507	123.333	383.667	64.5	40.5	0.168115	0.328378
AT3G10470	Bra005803	0.159966	0.874469	0.182929	1059	245.667	813.333	117.167	126.833	0.144057	0.516282
AT3G60580	Bra000372	0.283223	0.794279	0.356578	843	181.667	661.333	156	89	0.235887	0.489908
AT3G49930	Bra012914	0.0794165	0.403255	0.196939	585	134.917	450.083	33.9167	42.0833	0.0753564	0.311921
AT3G46070	Bra006691	0.28732	1.03819	0.276751	477	108.667	368.333	87.9167	61.0833	0.238688	0.562117
AT3G09290	Bra001318	0.149672	0.289436	0.517116	510	103.417	406.583	55.1667	24.8333	0.135684	0.240129
AT3G01030	Bra001026	0.294147	0.739311	0.397867	885	192.5	692.5	168.5	90.5	0.243321	0.47013
AT3G01030	Bra006302	0.438181	1.22381	0.358047	891	196.417	694.583	230.5	118.5	0.331854	0.603309
AT3G60580	Bra040325	0.211758	0.740309	0.28604	792	170.917	621.083	114.583	80.4167	0.184489	0.470502
AT3G53600	Bra017188	0.231343	0.910359	0.254123	519	108.75	410.25	81.6667	57.3333	0.199066	0.527203
AT3G53600	Bra039806	0.14208	0.304699	0.466297	513	104.167	408.833	52.9167	26.0833	0.129433	0.2504
AT3G53820	Bra014861	0.114492	0.295662	0.387238	417	92.0833	324.917	34.5	22.5	0.106181	0.244344
AT3G60580	Bra014483	0.177597	0.569632	0.311776	726	162.667	563.333	89.0833	64.9167	0.158136	0.399078
AT3G58070	Bra016900	0.286002	1.03403	0.276589	651	146	505	120.083	81.9167	0.237789	0.561073
AT3G10470	Bra029843	0.0578684	0.371816	0.155637	972	226.833	745.167	41.5	66.5	0.0556922	0.293167
AT3G13810	Bra027394	0.0932471	0.362945	0.256918	1506	324.667	1181.33	103.583	93.4167	0.0876834	0.287731
AT3G19580	Bra022436	0.125921	0.842762	0.149414	777	181.75	595.25	69	92	0.115918	0.50619
AT3G53600	Bra005197	0.226575	1.31545	0.172242	480	101.583	378.417	74	63	0.195552	0.62018
AT3G58070	Bra004660	0.37118	1.10935	0.334592	654	148.5	505.5	148	86	0.292779	0.579125
AT3G49930	Bra024448	0.201792	0.9839	0.205094	579	136.25	442.75	78.3333	74.6667	0.176925	0.548012
AT3G29340	Bra025393	0.412546	0.590694	0.69841	765	166.75	598.25	189.833	68.1667	0.317314	0.408796
AT3G45260	Bra038293	0.0870971	0.476533	0.182773	1296	282.583	1013.42	83.3333	99.6667	0.0822301	0.352698
AT3G46070	Bra018225	0.215548	0.684976	0.314679	501	111.333	389.667	73	50	0.18734	0.449102
AT3G53600	Bra003148	0.105719	0.458946	0.230352	504	103.417	400.583	39.5	35.5	0.0986062	0.343272
AT3G58070	Bra003317	0.206702	0.501221	0.412397	693	161.167	531.833	96.0833	58.9167	0.180664	0.365564
AT3G60580	Bra003422	0.14521	0.470162	0.308851	831	180.833	650.167	85.8333	63.1667	0.132017	0.349309
AT3G13810	Bra030886	0.191615	0.721528	0.265568	1257	273.333	983.667	166.333	126.667	0.169095	0.463415
AT3G50700	Bra036098	0.0811018	0.579735	0.139894	1287	309.167	977.833	75.1667	124.833	0.0768706	0.403774
AT3G53820	Bra007029	0.113548	0.495831	0.229005	417	89.5833	327.417	34.5	32.5	0.10537	0.362791
AT3G58070	Bra007378	0.170319	0.569132	0.299261	744	173	571	87	69	0.152364	0.398844
AT3G60580	Bra007545	0.101276	0.378442	0.267612	828	180.583	647.417	61.3333	53.6667	0.0947355	0.297185
AT3G49930	Bra037845	0.175453	0.952616	0.184181	570	135.333	434.667	68	73	0.156442	0.539409
AT3G50700	Bra037151	0.174455	1.23483	0.141279	1323	318.083	1004.92	156.417	192.583	0.155651	0.605449
AT3G10470	Bra009457	0.168039	0.88943	0.188929	1014	241.25	772.75	116.333	125.667	0.150545	0.520898
AT3G46070	Bra002528	0.360684	1.23568	0.291892	471	106.917	364.083	104.25	64.75	0.286336	0.605612
AT4G17810	Bra013257	0.114985	0.346756	0.331603	603	138.667	464.333	49.5	38.5	0.106604	0.277644
AT4G35280	Bra011601	0.159588	0.551927	0.289146	810	184.5	625.5	89.9167	72.0833	0.143752	0.390696
AT4G35700	Bra011631	0.288481	1.50855	0.19123	717	166.5	550.5	131.833	108.167	0.239479	0.64965
AT4G16610	Bra038491	0.202814	0.75379	0.269059	591	134.25	456.75	81.1667	63.8333	0.177705	0.475481
AT4G35280	Bra017706	0.102298	0.385041	0.26568	840	188.167	651.833	62.3333	56.6667	0.0956277	0.301151
AT4G16610	Bra012701	0.0891969	0.533283	0.16726	600	136.25	463.75	39	52	0.084097	0.381651
AT4G17810	Bra012638	0.0962172	0.286451	0.335894	585	136.5	448.5	40.5	32.5	0.090301	0.238095
AT4G02670	Bra018535	0.0793357	0.28298	0.280358	1179	275.75	903.25	68	65	0.0752837	0.235721
AT4G35280	Bra002027	0.328974	0.873042	0.376814	486	110.5	375.5	100	57	0.266312	0.515837
AT5G04390	Bra034116	0.169553	0.861082	0.196907	765	182.917	582.083	88.3333	93.6667	0.151754	0.512073
AT5G67450	Bra029985	0.214031	0.983773	0.217561	591	138.083	452.917	84.3333	75.6667	0.186201	0.547978
AT5G14010	Bra023444	0.218522	0.827293	0.264141	453	112.75	340.25	64.5	56.5	0.189566	0.501109
AT5G03510	Bra028831	0.101081	0.491258	0.20576	801	181.5	619.5	58.5833	65.4167	0.0945655	0.360422
AT5G04390	Bra028791	0.103024	0.37968	0.271344	1029	237.75	791.25	76.1667	70.8333	0.0962612	0.297932
AT5G06650	Bra028724	0.136232	0.353273	0.385628	531	113.583	417.417	52	32	0.124576	0.281731
AT5G27880	Bra020571	0.172424	0.464811	0.370956	687	156.833	530.167	81.6667	54.3333	0.15404	0.34644
AT5G56200	Bra035609	0.146049	0.357113	0.408972	1230	269.25	960.75	127.5	76.5	0.132709	0.284123
AT5G57520	Bra020437	0.0458158	0.254705	0.179878	444	106.5	337.5	15	23	0.0444444	0.215962
AT5G59820	Bra020284	0.078019	0.530984	0.146933	330	73.5833	256.417	19	28	0.0740981	0.380521
AT5G25160	Bra020486	0.115503	0.348759	0.331184	690	152.083	537.917	57.5833	42.4167	0.107049	0.278904
AT5G01860	Bra028914	0.158422	0.501843	0.31568	633	141.667	491.333	70.1667	51.8333	0.142809	0.365882
AT5G67450	Bra031834	0.0792424	0.478008	0.165776	696	164.083	531.917	40	58	0.0751997	0.353479
AT5G61470	Bra029315	0.368263	0.313776	1.17365	660	146.25	513.75	149.5	37.5	0.290998	0.25641
AT5G10970	Bra020486	0.212629	0.982209	0.21648	705	158.583	546.417	101.167	86.8333	0.185146	0.547556
AT5G03510	Bra005766	0.102817	0.365797	0.281077	822	186.25	635.75	61.0833	53.9167	0.0960807	0.289485
AT5G04390	Bra005803	0.0936493	0.373044	0.251041	1038	241	797	70.1667	70.8333	0.0880385	0.293914
AT5G05120	Bra005840	0.343517	0.766316	0.448271	525	118.917	406.083	111.917	57.0833	0.2756	0.480028
AT5G06070	Bra005874	0.096271	0.446602	0.215563	648	148.083	499.917	45.1667	49.8333	0.0903484	0.336522
AT5G14010	Bra006230	0.315796	0.907089	0.348142	414	101.667	312.333	80.5	53.5	0.257737	0.52623
AT5G15480	Bra006302	0.279211	0.544051	0.513207	957	207.417	749.583	174.75	80.25	0.23313	0.386902
AT5G61470	Bra012953	0.300914	0.477197	0.630587	807	180.333	626.667	155.333	63.6667	0.247872	0.35305
AT5G15480	Bra001026	0.470919	1.54073	0.305648	870	186.583	683.417	239	122	0.349713	0.653863
AT5G56200	Bra028943	0.15075	0.294801	0.511363	1146	247.167	898.833	122.75	60.25	0.136566	0.243763
AT5G57520	Bra006815	0.0328492	0.459159	0.0715421	450	107.75	342.25	11	37	0.0321402	0.343387
AT5G59820	Bra006691	0.067284	0.570949	0.117846	474	108.833	365.167	23.5	43.5	0.0643542	0.399694
AT5G01860	Bra005665	0.168496	0.400057	0.421181	612	136	476	71.8333	42.1667	0.15091	0.310049
AT5G03150	Bra005741	0.0464461	0.353907	0.131238	1482	338.5	1143.5	51.5	95.5	0.0450372	0.282127
AT5G67450	Bra012914	0.231032	1.07408	0.215098	564	134	430	85.5	76.5	0.198837	0.570896
AT5G04390	Bra029843	0.189852	1.05562	0.179848	921	214.5	706.5	118.5	121.5	0.167728	0.566434
AT5G25160	Bra009822	0.167587	0.429167	0.390493	699	153	546	82	50	0.150183	0.326797
AT5G48890	Bra037455	0.138537	0.353057	0.392392	510	112.75	397.25	50.25	31.75	0.126495	0.281596
AT5G10970	Bra009822	0.269333	1.05175	0.256082	735	164.167	570.833	129.167	92.8333	0.226277	0.565482
AT5G60470	Bra038293	0.311512	1.37408	0.226705	1206	265.5	940.5	239.75	167.25	0.254918	0.629944
AT5G43170	Bra033666	0.170817	0.698075	0.244697	543	129.5	413.5	63.1667	58.8333	0.152761	0.454311
AT5G43540	Bra033683	0.0788967	0.361418	0.218297	399	99.6667	299.333	22.4167	28.5833	0.0748886	0.286789
AT5G44160	Bra033724	0.0691875	0.52932	0.13071	1371	316.917	1054.08	69.6667	120.333	0.0660922	0.3797
AT5G27880	Bra009937	0.251971	0.398712	0.631962	789	180	609	130.333	55.6667	0.214012	0.309259
AT5G67450	Bra024448	0.115141	0.465683	0.247252	714	169.833	544.167	58.0833	58.9167	0.106738	0.346909
AT5G25160	Bra036535	0.155706	0.428714	0.363193	696	151.333	544.667	76.5833	49.4167	0.140606	0.326542
AT5G66730	Bra037151	0.0860535	0.570275	0.150898	1428	348.667	1079.33	87.75	139.25	0.0813002	0.399379
AT5G48890	Bra036156	0.13548	0.394896	0.343078	519	112.917	406.083	50.3333	34.6667	0.123948	0.307011
AT5G10970	Bra036535	0.228622	0.870251	0.262708	729	161.5	567.5	111.833	83.1667	0.197063	0.514964
AT5G43540	Bra027500	0.0916372	0.374383	0.244769	393	96.4167	296.583	25.5833	28.4167	0.0862602	0.294728
AT5G66730	Bra036098	0.151933	1.2406	0.122467	1281	315.167	965.833	132.833	191.167	0.137532	0.606557
AT5G27880	Bra036608	0.313325	0.48437	0.646872	753	170.25	582.75	149.25	60.75	0.256113	0.356828
AT5G67450	Bra037845	0.0742958	0.44489	0.166998	684	160.917	523.083	37	54	0.0707344	0.335577
AT5G56200	Bra002836	0.12412	0.41128	0.30179	1320	281.917	1038.08	118.75	89.25	0.114394	0.316583
AT5G59820	Bra002528	0.0848605	0.547814	0.154908	477	109.333	367.667	29.5	42.5	0.0802357	0.38872
AT5G05120	Bra009088	0.325701	0.692201	0.47053	447	100.667	346.333	91.5	45.5	0.264196	0.451987
AT5G06070	Bra009160	0.117365	0.44474	0.263897	672	154.25	517.75	56.25	51.75	0.108643	0.335494
AT5G10970	Bra009000	0.113241	0.298188	0.379764	723	163.25	559.75	58.8333	40.1667	0.105106	0.246044
AT5G14010	Bra008787	0.20545	0.759696	0.270437	441	109.917	331.083	59.5	52.5	0.179713	0.477635
AT5G03150	Bra009549	0.0427801	0.373776	0.114454	1506	345.667	1160.33	48.25	101.75	0.0415829	0.294359
AT5G03510	Bra009525	0.0943546	0.43944	0.214715	795	178.417	616.583	54.6667	59.3333	0.0886606	0.332555
AT5G04340	Bra009464	0.0898742	0.549039	0.163694	669	165.25	503.75	42.6667	64.3333	0.0846981	0.389309
AT5G04390	Bra009457	0.105187	0.353585	0.297487	1020	238.833	781.167	76.6667	67.3333	0.0981438	0.281926
AT5G25160	Bra009000	0.235722	1.2389	0.190268	603	133.75	469.25	94.9167	81.0833	0.202273	0.606231

## Sheet: B. rapa and B. napus
Table S4 The gene duplication events and Ka/Ks values of Brassica rapa and Brassica napus.
Seq_1	Seq_2	Ka	Ks	Ka_Ks	EffectiveLen	AverageS-sites	AverageN-sites	cN	cS	pN	pS	Note
BnaA01g01830D	Bra011631	0.00171723	0	#NAME?	756	173	583	1	0	0.00171527	0
BnaA01g02140D	Bra011601	0.00158541	0.0104033	0.152396	825	193.583	631.417	1	2	0.00158374	0.0103315
BnaA01g26030D	Bra038219	0.0100941	0.031653	0.318898	792	193.583	598.417	6	6	0.0100265	0.0309944
BnaA01g21030D	Bra029985	0.00586704	0.0134835	0.435127	663	149.667	513.333	3	2	0.00584416	0.013363
BnaA01g31690D	Bra034116	0	0.00542008	0	756	185.167	570.833	0	1	0	0.00540054
BnaA01g17100D	Bra038491	0.0716792	0.101582	0.705628	591	135.083	455.917	31.1667	12.8333	0.0683604	0.0950031
BnaA01g21030D	Bra012914	0.0662927	0.341505	0.194119	615	142.167	472.833	30	39	0.0634473	0.274326
BnaA01g02140D	Bra017706	0.121934	0.312997	0.389571	810	187.25	622.75	70.0833	47.9167	0.112538	0.255897
BnaA01g26030D	Bra001752	0.0785443	0.358656	0.218996	771	187.667	583.333	43.5	53.5	0.0745714	0.28508
BnaA01g31690D	Bra029843	0.0570846	0.382625	0.149192	687	168.5	518.5	28.5	50.5	0.0549662	0.299703
BnaA01g26030D	Bra022436	0.104357	0.441113	0.236576	768	182.917	585.083	57	61	0.097422	0.333485
BnaA01g37250D	Bra021510	0.000884173	0.00312826	0.28264	1452	320.333	1131.67	1	1	0.000883652	0.00312175
BnaA01g37250D	Bra001523	0.0565082	0.260698	0.216757	1434	313.333	1120.67	61	69	0.0544319	0.220213
BnaA01g37250D	Bra027394	0.0541743	0.266335	0.203407	1422	312.25	1109.75	58	70	0.052264	0.224179
BnaA02g06780D	Bra020284	0.0365802	0.146989	0.248864	327	74.9167	252.083	9	10	0.0357025	0.133482
BnaA02g01960D	Bra023444	0	0	NaN	492	123.667	368.333	0	0	0	0
BnaA02g32170D	Bra020486	0	0.00614128	0	744	163.5	580.5	0	1	0	0.00611621
BnaA02g26190D	Bra026617	0.00228224	0	#NAME?	1701	384.5	1316.5	3	0	0.00227877	0
BnaA02g06780D	Bra006691	0.0634249	0.405887	0.156262	468	109	359	21.8333	34.1667	0.0608171	0.313456
BnaA02g01960D	Bra006230	0.195604	0.420159	0.465547	420	104.917	315.083	54.25	33.75	0.172177	0.321684
BnaA02g20720D	Bra018535	0.00682211	0.0262363	0.260026	1155	271.5	883.5	6	7	0.00679117	0.0257827
BnaA02g30480D	Bra037455	0.107326	0.365777	0.293418	486	107.667	378.333	37.8333	31.1667	0.1	0.289474
BnaA02g32170D	Bra009822	0.119614	0.282271	0.423755	738	163.667	574.333	63.5	38.5	0.110563	0.235234
BnaA02g26190D	Bra024834	0.0598388	0.269173	0.222306	1572	359.25	1212.75	69.75	81.25	0.0575139	0.226166
BnaA02g13870D	Bra004312	0.101851	0.262671	0.387753	738	179.75	558.25	53.1667	39.8333	0.0952381	0.221604
BnaA02g30480D	Bra036156	0.141189	0.382594	0.369032	489	105.667	383.333	49.3333	31.6667	0.128696	0.299685
BnaA02g32170D	Bra036535	0.0803688	0.240008	0.334858	738	160.667	577.333	44	33	0.0762125	0.205394
BnaA02g06780D	Bra002528	0.0895999	0.46417	0.193033	468	108.833	359.167	30.3333	37.6667	0.0844548	0.346095
BnaA02g01960D	Bra008787	0.142741	0.348853	0.409173	444	109.333	334.667	43.5	30.5	0.12998	0.278963
BnaA02g35340D	Bra020437	0	0	NaN	450	106.833	343.167	0	0	0	0
BnaA03g43370D	Bra013257	0.0957656	0.187201	0.511566	606	138.833	467.167	42	23	0.0899037	0.165666
BnaA03g35310D	Bra038219	0.0865776	0.351501	0.246308	768	187.083	580.917	47.5	52.5	0.0817673	0.280624
BnaA03g33060D	Bra021510	0.057887	0.305605	0.189418	1314	290.833	1023.17	57	73	0.0557094	0.251003
BnaA03g53220D	Bra011601	0.121881	0.305437	0.399039	810	187	623	70.0833	46.9167	0.112493	0.250891
BnaA03g04650D	Bra023444	0.185958	0.350935	0.529893	450	111.5	338.5	55.75	31.25	0.164697	0.280269
BnaA03g40250D	Bra029315	0.218953	0.462278	0.473639	639	139.583	499.417	94.8333	48.1667	0.189888	0.345075
BnaA03g11040D	Bra028943	0.01664	0.0347821	0.478406	1041	220.667	820.333	13.5	7.5	0.0164567	0.0339879
BnaA03g19660D	Bra000245	0.00348889	0.00592596	0.588746	744	169.417	574.583	2	1	0.00348078	0.00590261
BnaA03g21040D	Bra000372	0.0146239	0.050158	0.291557	876	185.5	690.5	10	9	0.0144823	0.0485175
BnaA03g27690D	Bra001026	0.0148386	0.0354197	0.418936	951	202.333	748.667	11	7	0.0146928	0.0345964
BnaA03g33060D	Bra001523	0.00485439	0.00346021	1.40292	1323	289.667	1033.33	5	1	0.00483871	0.00345224
BnaA03g35310D	Bra001752	0.00666671	0.0475511	0.140201	798	195.333	602.667	4	9	0.00663717	0.0460751
BnaA03g40250D	Bra012953	0.00793763	0.0165982	0.478223	816	182.75	633.25	5	3	0.00789578	0.0164159
BnaA03g40650D	Bra012914	0.00279655	0.0630529	0.0443525	474	115.75	358.25	1	7	0.00279135	0.0604752
BnaA03g43370D	Bra012638	0.00435573	0.0144757	0.300899	600	139.5	460.5	2	2	0.00434311	0.0143369
BnaA03g04650D	Bra006230	0.011719	0.0447894	0.261646	459	115	344	4	5	0.0116279	0.0434783
BnaA03g05440D	Bra006302	0	0	NaN	1101	245	856	0	0	0	0
BnaA03g09250D	Bra006691	0	0	NaN	477	109.333	367.667	0	0	0	0
BnaA03g00910D	Bra005766	0	0	NaN	762	172	590	0	0	0	0
BnaA03g01240D	Bra005803	0	0	NaN	987	227.833	759.167	0	0	0	0
BnaA03g01830D	Bra005874	0.00398407	0.0136678	0.291493	651	147.667	503.333	2	2	0.00397351	0.013544
BnaA03g53220D	Bra017706	0.00148405	0.00999182	0.148526	876	201.5	674.5	1	2	0.00148258	0.00992556
BnaA03g05440D	Bra001026	0.50662	1.46927	0.344812	840	183.417	656.583	241.833	118.167	0.368321	0.644253
BnaA03g27690D	Bra006302	0.502224	1.5069	0.333283	837	182.083	654.917	239.75	118.25	0.366077	0.649428
BnaA03g00770D	Bra005741	0.000858001	0.00585655	0.146503	1509	342.833	1166.17	1	2	0.00085751	0.00583374
BnaA03g19660D	Bra016900	0.0960682	0.225362	0.426284	729	165.25	563.75	50.8333	32.1667	0.09017	0.194655
BnaA03g21040D	Bra040325	0.11744	0.384708	0.30527	822	175	647	70.3333	52.6667	0.108707	0.300952
BnaA03g19660D	Bra004660	0.0855356	0.243831	0.350798	720	163.333	556.667	45	34	0.0808383	0.208163
BnaA03g33060D	Bra027394	0.0662099	0.311895	0.212283	1296	286.083	1009.92	64	73	0.0633716	0.25517
BnaA03g17210D	Bra005197	0.114415	0.361081	0.316869	501	109.917	391.083	41.5	31.5	0.106115	0.286581
BnaA03g35310D	Bra022436	0.102962	0.410149	0.251036	786	188.333	597.667	57.5	59.5	0.0962075	0.315929
BnaA03g01830D	Bra009160	0.0791559	0.312871	0.252999	663	150.5	512.5	38.5	38.5	0.075122	0.255814
BnaA03g04650D	Bra008787	0.15222	0.454293	0.335071	417	101.25	315.75	43.5	34.5	0.137767	0.340741
BnaA03g00770D	Bra009549	0.0382865	0.251845	0.152024	1509	343.583	1165.42	43.5	73.5	0.0373257	0.213922
BnaA03g01240D	Bra009457	0.100186	0.288442	0.347334	939	219.25	719.75	67.5	52.5	0.0937826	0.239453
BnaA03g55160D	Bra005840	0.0918361	0.156079	0.588394	486	110	376	32.5	15.5	0.0864362	0.140909
BnaA03g55160D	Bra009088	0.377017	0.641208	0.587979	435	97.25	337.75	100.083	41.9167	0.296324	0.43102
BnaA04g24230D	Bra000245	0.100096	0.217361	0.460505	729	165.167	563.833	52.8333	31.1667	0.0937038	0.188698
BnaA04g26050D	Bra000372	0.138903	0.390366	0.355827	822	173.333	648.667	82.25	52.75	0.126799	0.304327
BnaA04g16320D	Bra034396	0.00882882	0.0405504	0.217725	747	177.333	569.667	5	7	0.00877706	0.0394737
BnaA04g16610D	Bra035678	0	0	NaN	444	98.6667	345.333	0	0	0	0
BnaA04g24230D	Bra016900	0.00338984	0.0177874	0.190575	762	170.667	591.333	2	3	0.00338219	0.0175781
BnaA04g24460D	Bra016878	0.00400268	0.00744423	0.537689	636	135	501	2	1	0.00399202	0.00740741
BnaA04g26050D	Bra040325	0	0	NaN	843	181	662	0	0	0	0
BnaA04g01250D	Bra014483	0.0211023	0.0422189	0.49983	711	158.333	552.667	11.5	6.5	0.0208082	0.0410526
BnaA04g04520D	Bra014861	0	0	NaN	417	93.1667	323.833	0	0	0	0
BnaA04g04630D	Bra039806	0	0	NaN	522	106	416	0	0	0	0
BnaA04g21410D	Bra017188	0	0	NaN	540	117.5	422.5	0	0	0	0
BnaA04g24230D	Bra004660	0.0690246	0.220121	0.313576	744	167.75	576.25	38	32	0.0659436	0.19076
BnaA04g24460D	Bra004692	0.100401	0.16429	0.611121	627	132.167	494.833	46.5	19.5	0.093971	0.147541
BnaA04g21410D	Bra005197	0.113818	0.298143	0.381755	498	109.75	388.25	41	27	0.105602	0.246014
BnaA04g16320D	Bra011970	0.0718721	0.459246	0.1565	735	173.25	561.75	38.5	59.5	0.0685358	0.343434
BnaA04g16610D	Bra011931	0.0356414	0.248585	0.143377	444	99.25	344.75	12	21	0.0348078	0.211587
BnaA04g04630D	Bra003148	0.124423	0.387195	0.321343	495	102.5	392.5	45	31	0.11465	0.302439
BnaA04g04520D	Bra007029	0.0894885	0.267899	0.334038	417	91	326	27.5	20.5	0.0843558	0.225275
BnaA04g29160D	Bra017158	0	0.00967755	0	900	208	692	0	2	0	0.00961538
BnaA05g25580D	Bra021510	0.0536769	0.273323	0.196386	1434	314.333	1119.67	58	72	0.0518011	0.229056
BnaA05g28380D	Bra034116	0.0570846	0.372805	0.153122	687	168.5	518.5	28.5	49.5	0.0549662	0.293769
BnaA05g02550D	Bra000245	0.0835117	0.261134	0.319804	720	163.25	556.75	44	36	0.0790301	0.220521
BnaA05g25580D	Bra001523	0.0583898	0.278491	0.209665	1431	309.5	1121.5	63	72	0.0561748	0.232633
BnaA05g02550D	Bra016900	0.0605112	0.224129	0.269984	744	167.75	576.25	33.5	32.5	0.0581345	0.193741
BnaA05g02860D	Bra016878	0.110094	0.233322	0.471855	609	128.833	480.167	49.1667	25.8333	0.102395	0.200517
BnaA05g07070D	Bra017188	0.102527	0.302225	0.33924	534	116.583	417.417	40	29	0.0958275	0.248749
BnaA05g20490D	Bra022436	0.0115355	0.0604169	0.190932	801	189.5	611.5	7	11	0.0114473	0.0580475
BnaA05g25580D	Bra027394	0.00354166	0.0224196	0.157971	1449	316.917	1132.08	4	7	0.00353331	0.0220878
BnaA05g28380D	Bra029843	0	0	NaN	897	211.333	685.667	0	0	0	0
BnaA05g02550D	Bra004660	0.00868317	0.0117997	0.735883	750	170.833	579.167	5	2	0.00863309	0.0117073
BnaA05g02860D	Bra004692	0.0359477	0.055581	0.646762	615	130.667	484.333	17	7	0.0350998	0.0535714
BnaA05g07070D	Bra005197	0	0	NaN	501	111	390	0	0	0	0
BnaA05g25580D	Bra030886	0.200968	0.958263	0.209721	1248	271.417	976.583	172.167	146.833	0.176295	0.540989
BnaA06g34330D	Bra026616	0.0790306	0.27136	0.291239	1464	335.25	1128.75	84.6667	76.3333	0.0750092	0.227691
BnaA06g34340D	Bra026617	0.0601919	0.267131	0.225327	1563	357.083	1205.92	69.75	80.25	0.0578398	0.224737
BnaA06g25060D	Bra031834	0.0761493	0.414011	0.183931	690	162.917	527.083	38.1667	51.8333	0.0724111	0.318159
BnaA06g27510D	Bra020486	0.13103	0.270896	0.483692	714	160.167	553.833	66.5833	36.4167	0.120223	0.227367
BnaA06g09400D	Bra026204	0.00479771	0.0199679	0.240271	1350	304.5	1045.5	5	6	0.0047824	0.0197044
BnaA06g18210D	Bra018225	0.0158079	0.0399562	0.395631	576	128.5	447.5	7	5	0.0156425	0.0389105
BnaA06g25060D	Bra024448	0.0137074	0.0514834	0.266248	723	170.833	552.167	7.5	8.5	0.0135829	0.0497561
BnaA06g27510D	Bra009822	0.00701144	0.0184247	0.380546	738	164.833	573.167	4	3	0.00697877	0.0182002
BnaA06g30880D	Bra025393	0.00292113	0	#NAME?	438	95	343	1	0	0.00291545	0
BnaA06g34330D	Bra024833	0.00337601	0.011467	0.29441	1539	351.5	1187.5	4	4	0.00336842	0.0113798
BnaA06g34340D	Bra024834	0	0.0111113	0	1581	362.667	1218.33	0	4	0	0.0110294
BnaA06g36290D	Bra033724	0.00375588	0.0250807	0.149752	1392	324.333	1067.67	4	8	0.00374649	0.024666
BnaA06g36670D	Bra033683	0.00331401	0	#NAME?	405	102.583	302.417	1	0	0.0033067	0
BnaA06g36830D	Bra033666	0.0143431	0.022961	0.624671	555	132.667	422.333	6	3	0.0142068	0.0226131
BnaA06g19880D	Bra019476	0.0126692	0.0280406	0.451816	507	109	398	5	3	0.0125628	0.0275229
BnaA06g19890D	Bra019477	0.00761267	0.0177654	0.42851	510	113.917	396.083	3	2	0.00757416	0.0175567
BnaA06g25060D	Bra037845	0.065368	0.470375	0.13897	678	158.833	519.167	32.5	55.5	0.0626003	0.349423
BnaA06g27510D	Bra036535	0.144131	0.291068	0.49518	726	161.667	564.333	74	39	0.131128	0.241237
BnaA06g36670D	Bra027500	0.0553885	0.220812	0.25084	399	99.3333	299.667	16	19	0.0533927	0.191275
BnaA06g09400D	Bra026819	0.149933	0.375717	0.399059	1332	300.583	1031.42	140.167	88.8333	0.135897	0.295536
BnaA06g37620D	Bra018817	0.00578595	0.0329045	0.175841	1116	248.5	867.5	5	8	0.00576369	0.0321932
BnaA07g35350D	Bra008445	0.0719506	0.248713	0.289291	618	137	481	33	29	0.0686071	0.211679
BnaA07g25620D	Bra039750	0.0999457	0.448261	0.222963	720	162.5	557.5	52.1667	54.8333	0.0935725	0.337436
BnaA07g20030D	Bra008445	0.0893287	0.236839	0.377171	645	140.333	504.667	42.5	28.5	0.084214	0.203088
BnaA07g13700D	Bra034396	0.0779319	0.422414	0.184492	747	179.583	567.417	42	58	0.0740197	0.32297
BnaA07g14080D	Bra035678	0.0387279	0.247599	0.156413	444	99.5833	344.417	13	21	0.037745	0.210879
BnaA07g18760D	Bra014483	0.18549	0.468565	0.395868	762	167.167	594.833	97.75	58.25	0.164332	0.348455
BnaA07g18760D	Bra003422	0.0174342	0.0215068	0.810635	885	188.667	696.333	12	4	0.0172331	0.0212014
BnaA07g20030D	Bra003582	0.00591719	0.0521302	0.113508	648	139	509	3	7	0.00589391	0.0503597
BnaA07g25620D	Bra004148	0.00174571	0	#NAME?	738	164.5	573.5	1	0	0.00174368	0
BnaA07g26170D	Bra004200	0	0	NaN	573	134.167	438.833	0	0	0	0
BnaA07g27030D	Bra004300	0.00376885	0.0408661	0.0922243	708	176	532	2	7	0.0037594	0.0397727
BnaA07g27150D	Bra004312	0	0	NaN	747	181.667	565.333	0	0	0	0
BnaA07g12960D	Bra012039	0	0	NaN	786	155.167	630.833	0	0	0	0
BnaA07g13700D	Bra011970	0.00171331	0	#NAME?	768	183.667	584.333	1	0	0.00171135	0
BnaA07g14080D	Bra011931	0.00287494	0	#NAME?	450	101.5	348.5	1	0	0.00286944	0
BnaA07g35350D	Bra035157	0.00201275	0.00695254	0.289498	642	144.5	497.5	1	1	0.00201005	0.00692042
BnaA07g35350D	Bra003582	0.0827224	0.29359	0.281762	621	135.833	485.167	38	33	0.0783236	0.242945
BnaA07g20030D	Bra035157	0.0872442	0.317143	0.275095	621	135.333	485.667	40	35	0.082361	0.258621
BnaA07g09440D	Bra012450	0.00401238	0.0349691	0.114741	1263	263.417	999.583	4	9	0.00400167	0.0341664
BnaA07g09460D	Bra012452	0.0276292	0.0372439	0.741845	999	206.417	792.583	21.5	7.5	0.0271265	0.0363343
BnaA07g09440D	Bra016280	0.0965966	0.231999	0.416367	1224	257.667	966.333	87.5833	51.4167	0.0906347	0.199547
BnaA07g09460D	Bra016278	0.140861	0.274402	0.513336	855	179.5	675.5	86.75	41.25	0.128423	0.229805
BnaA07g18760D	Bra007545	0.0985725	0.392951	0.250852	846	182	664	61.3333	55.6667	0.0923695	0.305861
BnaA07g09440D	Bra024704	0.0727026	0.234395	0.310171	1230	255.833	974.167	67.5	51.5	0.06929	0.201303
BnaA07g09460D	Bra024706	0.20788	0.38105	0.545544	921	194.417	726.583	131.917	58.0833	0.181558	0.298757
BnaA07g03110D	Bra002027	0	0	NaN	522	122	400	0	0	0	0
BnaA07g37620D	Bra039806	0.124423	0.387195	0.321343	495	102.5	392.5	45	31	0.11465	0.302439
BnaA07g37620D	Bra003148	0	0	NaN	504	105.667	398.333	0	0	0	0
BnaA07g36690D	Bra012496	0.0102426	0.0276211	0.370824	639	147.5	491.5	5	4	0.0101729	0.0271186
BnaA07g37940D	Bra003317	0.006135	0.00707552	0.867074	633	142	491	3	1	0.00610998	0.00704225
BnaA08g25740D	Bra018438	0	0.0143717	0	615	140.5	474.5	0	2	0	0.0142349
BnaA08g19790D	Bra012452	0.149178	0.255661	0.583498	834	174.25	659.75	89.25	37.75	0.135279	0.216643
BnaA08g18790D	Bra010922	0	0.0182936	0	699	166	533	0	3	0	0.0180723
BnaA08g19790D	Bra016278	0	0	NaN	945	197.5	747.5	0	0	0	0
BnaA08g19810D	Bra016280	0.0308977	0.0796961	0.387694	1059	219.333	839.667	25.4167	16.5833	0.0302699	0.0756079
BnaA08g25740D	Bra031715	0.0844398	0.281939	0.299497	612	136.167	475.833	38	32	0.0798599	0.235006
BnaA08g19790D	Bra024706	0.211402	0.331278	0.638142	798	167.417	630.583	116.167	44.8333	0.184221	0.267795
BnaA08g18790D	Bra032845	0.054933	0.458344	0.119851	681	161.833	519.167	27.5	55.5	0.0529695	0.342945
BnaA08g30310D	Bra038491	0.15158	0.444138	0.341291	597	136.75	460.25	63.1667	45.8333	0.137244	0.335161
BnaA08g30310D	Bra012701	0.073069	0.345014	0.211786	624	142.833	481.167	33.5	39.5	0.0696224	0.276546
BnaA09g04660D	Bra020486	0.0803688	0.248629	0.323248	738	160.667	577.333	44	34	0.0762125	0.211618
BnaA09g07340D	Bra031834	0.0595573	0.507582	0.117335	618	146.417	471.583	27	54	0.0572539	0.36881
BnaA09g38600D	Bra014483	0.143968	0.336652	0.427645	624	137.333	486.667	63.75	37.25	0.130993	0.271238
BnaA09g48150D	Bra018438	0.087691	0.296485	0.295769	606	134.75	471.25	39	33	0.0827586	0.244898
BnaA09g03180D	Bra037455	0.133291	0.346376	0.384817	513	111.75	401.25	49	31	0.122118	0.277405
BnaA09g07340D	Bra024448	0.0746719	0.436082	0.171233	618	146.667	471.333	33.5	48.5	0.071075	0.330682
BnaA09g03920D	Bra009937	0.258588	0.325008	0.795635	774	171.25	602.75	131.833	45.1667	0.21872	0.263747
BnaA09g04660D	Bra009822	0.135165	0.299914	0.450678	750	163.833	586.167	72.5	40.5	0.123685	0.247202
BnaA09g18950D	Bra024834	0.0554428	0.169298	0.327486	618	142.417	475.583	25.4167	21.5833	0.0534431	0.151551
BnaA09g16550D	Bra033683	0.0553725	0.181502	0.30508	399	99.25	299.75	16	16	0.0533778	0.161209
BnaA09g37260D	Bra003317	0.122034	0.341892	0.356938	693	160.25	532.75	60	44	0.112623	0.274571
BnaA09g38600D	Bra003422	0.109116	0.415506	0.26261	714	149.417	564.583	57.3333	47.6667	0.10155	0.319018
BnaA09g29040D	Bra012450	0.0703503	0.300112	0.234414	1128	234.5	893.5	60	58	0.0671517	0.247335
BnaA09g27780D	Bra010922	0.045649	0.431008	0.105912	681	161.667	519.333	23	53	0.0442875	0.327835
BnaA09g48150D	Bra031715	0.0148967	0.0471051	0.316245	606	131.417	474.583	7	6	0.0147498	0.0456563
BnaA09g31310D	Bra036098	0.00608728	0.0255616	0.238142	1308	318.333	989.667	6	8	0.00606265	0.0251309
BnaA09g37260D	Bra007378	0	0.00570888	0	759	175.833	583.167	0	1	0	0.0056872
BnaA09g38600D	Bra007545	0.00861336	0.0189683	0.454091	744	160.167	583.833	5	3	0.00856409	0.0187305
BnaA09g07340D	Bra037845	0.00211417	0.00681823	0.310076	621	147.333	473.667	1	1	0.00211119	0.00678733
BnaA09g29020D	Bra024706	0.0107903	0.051412	0.20988	948	201.25	746.75	8	10	0.0107131	0.0496894
BnaA09g29040D	Bra024704	0.00628276	0.0327027	0.192117	1209	250	959	6	8	0.00625652	0.032
BnaA09g27780D	Bra032845	0.00576003	0.0122828	0.468952	687	164.167	522.833	3	2	0.00573797	0.0121827
BnaA09g03180D	Bra036156	0.00725373	0.0180054	0.402865	528	112.417	415.583	3	2	0.00721877	0.017791
BnaA09g03910D	Bra036609	0.00108186	0	#NAME?	1203	278	925	1	0	0.00108108	0
BnaA09g03920D	Bra036608	0.0600233	0.0722694	0.83055	765	166.917	598.083	34.5	11.5	0.0576843	0.0688967
BnaA09g04660D	Bra036535	0	0.0123587	0	762	163.167	598.833	0	2	0	0.0122574
BnaA09g16550D	Bra027500	0.00332964	0.0312545	0.106533	399	98	301	1	3	0.00332226	0.0306122
BnaA09g52630D	Bra037151	0.00359578	0.0311145	0.115566	1476	360.917	1115.08	4	11	0.00358718	0.0304779
BnaA10g25770D	Bra034116	0.176179	0.826194	0.213242	702	168.083	533.917	83.8333	84.1667	0.157016	0.500744
BnaA10g12780D	Bra020284	0.078967	0.495534	0.159357	336	75.8333	260.167	19.5	27.5	0.074952	0.362637
BnaA10g19620D	Bra023444	0.148046	0.369766	0.400379	450	111.333	338.667	45.5	32.5	0.13435	0.291916
BnaA10g25770D	Bra028791	0.0816931	0.338824	0.241108	927	216.417	710.583	55	59	0.0774012	0.272622
BnaA10g26510D	Bra028831	0.0852201	0.332383	0.256391	765	172.25	592.75	47.75	46.25	0.0805567	0.268505
BnaA10g10420D	Bra035609	0.161362	0.343914	0.469192	1206	259.5	946.5	137.417	71.5833	0.145184	0.275851
BnaA10g26770D	Bra005741	0.0408172	0.249686	0.163475	1482	336.667	1145.33	45.5	71.5	0.0397264	0.212376
BnaA10g12780D	Bra006691	0.0708448	0.397453	0.178247	471	108.583	362.417	24.5	33.5	0.0676017	0.308519
BnaA10g19620D	Bra006230	0.177741	0.540989	0.328548	393	96	297	47	37	0.158249	0.385417
BnaA10g24490D	Bra005874	0.0786059	0.287862	0.273068	651	148.5	502.5	37.5	35.5	0.0746269	0.239057
BnaA10g25770D	Bra005803	0.0986085	0.307952	0.320207	969	227.667	741.333	68.5	57.5	0.0924011	0.252562
BnaA10g26510D	Bra005766	0.0853879	0.294367	0.290073	792	178.667	613.333	49.5	43.5	0.0807065	0.24347
BnaA10g10360D	Bra028943	0.134816	0.325219	0.414539	1092	229.583	862.417	106.417	60.5833	0.123394	0.263884
BnaA10g25770D	Bra029843	0.177647	0.899573	0.19748	816	191.167	624.833	98.8333	100.167	0.158176	0.523976
BnaA10g19620D	Bra008787	0	0	NaN	459	111.667	347.333	0	0	0	0
BnaA10g21440D	Bra009000	0	0.00614128	0	726	163.5	562.5	0	1	0	0.00611621
BnaA10g12780D	Bra002528	0.0054262	0.0183917	0.295035	480	110.083	369.917	2	2	0.00540662	0.0181681
BnaA10g25770D	Bra009457	0	0	NaN	972	227.833	744.167	0	0	0	0
BnaA10g25850D	Bra009464	0.00193299	0	#NAME?	684	166	518	1	0	0.0019305	0
BnaA10g26510D	Bra009525	0.0130865	0.0403168	0.324591	795	178.333	616.667	8	7	0.012973	0.0392523
BnaA10g26770D	Bra009549	0.00256447	0.0175361	0.146239	1518	346.167	1171.83	3	6	0.00256009	0.0173327
BnaA10g10420D	Bra002836	0.00739378	0.0103213	0.716363	1380	292.667	1087.33	8	3	0.00735745	0.0102506
BnaA10g10360D	Bra002836	0.013838	0.0350531	0.394773	1386	292	1094	15	10	0.0137112	0.0342466
BnaA10g24490D	Bra009160	0	0.00620479	0	705	161.833	543.167	0	1	0	0.0061792
BnaA10g00100D	Bra033220	0.0542568	0.0643441	0.843229	2058	459.5	1598.5	83.6667	28.3333	0.0523407	0.0616612
BnaC01g02960D	Bra011631	0.0426719	0.106373	0.401154	750	171.417	578.583	24	17	0.0414806	0.0991736
BnaC01g10340D	Bra013257	0.00213599	0.00732607	0.291561	606	137.167	468.833	1	1	0.00213295	0.0072904
BnaC01g26360D	Bra029985	0.0197185	0.0342917	0.575023	663	149.167	513.833	10	5	0.0194616	0.0335196
BnaC01g33270D	Bra038219	0.0170244	0.0780285	0.218182	783	188.917	594.083	10	14	0.0168327	0.0741067
BnaC01g39140D	Bra034063	0	0	NaN	519	104.5	414.5	0	0	0	0
BnaC01g19850D	Bra038491	0.080922	0.173646	0.466018	582	132.25	449.75	34.5	20.5	0.0767093	0.155009
BnaC01g10340D	Bra012638	0.0937989	0.165963	0.565179	588	134.333	453.667	40	20	0.0881705	0.148883
BnaC01g39140D	Bra001318	0.102278	0.191451	0.534228	507	102.583	404.417	38.6667	17.3333	0.095611	0.168968
BnaC01g26360D	Bra012914	0.0796621	0.331963	0.239973	618	141.667	476.333	36	38	0.0755773	0.268235
BnaC01g03270D	Bra017706	0.117115	0.355298	0.329624	813	188.167	624.833	67.75	53.25	0.108429	0.282994
BnaC01g33270D	Bra001752	0.0766547	0.30664	0.249983	768	184.75	583.25	42.5	46.5	0.0728676	0.251691
BnaC01g24440D	Bra018225	0.191382	0.613958	0.311718	531	117.083	413.917	69.9167	49.0833	0.168915	0.419217
BnaC02g05100D	Bra023444	0.0540427	0.0716193	0.754583	480	122	358	18.6667	8.33333	0.0521415	0.068306
BnaC02g40850D	Bra020486	0.0156098	0.0446703	0.349444	744	161.417	582.583	9	7	0.0154484	0.043366
BnaC02g12400D	Bra035609	0.0312508	0.0713266	0.438136	1209	267	942	28.8333	18.1667	0.0306086	0.06804
BnaC02g01910D	Bra028724	0.0228292	0.0685408	0.333074	537	114.5	422.5	9.5	7.5	0.0224852	0.0655022
BnaC02g03060D	Bra028831	0.0271784	0.108694	0.250044	801	182.833	618.167	16.5	18.5	0.0266918	0.101185
BnaC02g34300D	Bra026617	0.0173074	0.0091246	1.89678	1701	385.917	1315.08	22.5	3.5	0.0171092	0.00906932
BnaC02g34330D	Bra026616	0.0175258	0.0125199	1.39984	1419	322.167	1096.83	19	4	0.0173226	0.0124159
BnaC02g16730D	Bra031834	0.0190688	0.0273379	0.697524	627	149	478	9	4	0.0188285	0.0268456
BnaC02g12400D	Bra028943	0.14813	0.283831	0.521897	1062	228.167	833.833	112.083	53.9167	0.134419	0.236304
BnaC02g05100D	Bra006230	0.227912	0.345038	0.660543	411	102.75	308.25	60.5833	28.4167	0.19654	0.276561
BnaC02g03330D	Bra005741	0.0576857	0.214629	0.268769	1470	330.833	1139.17	63.25	61.75	0.055523	0.18665
BnaC02g03330D	Bra005741	0.0576857	0.214629	0.268769	1470	330.833	1139.17	63.25	61.75	0.055523	0.18665
BnaC02g27150D	Bra018535	0.00868867	0.0581581	0.149397	1212	285.917	926.083	8	16	0.00863853	0.0559604
BnaC02g34300D	Bra024834	0.0571358	0.27097	0.210856	1575	361.667	1213.33	66.75	82.25	0.0550137	0.227419
BnaC02g34330D	Bra024833	0.0749277	0.245204	0.305573	1386	313.167	1072.83	76.5	65.5	0.0713065	0.209154
BnaC02g40850D	Bra009822	0.120163	0.264363	0.454536	738	161.583	576.417	64	36	0.111031	0.222795
BnaC02g18090D	Bra004300	0.0784766	0.329325	0.238295	696	172.583	523.417	39	46	0.0745104	0.266538
BnaC02g18270D	Bra004312	0.0970172	0.233243	0.415948	738	181.25	556.75	50.6667	36.3333	0.0910043	0.20046
BnaC02g40850D	Bra036535	0.0810246	0.222227	0.364604	738	158.583	579.417	44.5	30.5	0.0768014	0.192328
BnaC02g03330D	Bra009549	0.0430496	0.282485	0.152396	1497	337.75	1159.25	48.5	79.5	0.0418374	0.235381
BnaC02g12400D	Bra002836	0.159246	0.356791	0.446327	1203	259.167	943.833	135.417	73.5833	0.143475	0.283923
BnaC02g05100D	Bra008787	0.149757	0.353174	0.424034	447	111.833	335.167	45.5	31.5	0.135753	0.281669
BnaC02g44670D	Bra022712	0.0466332	0.056161	0.830348	1374	323.417	1050.58	47.5	17.5	0.045213	0.0541098
BnaC02g46550D	Bra008445	0.00791564	0.0141181	0.560675	651	143	508	4	2	0.00787402	0.013986
BnaC02g46550D	Bra003582	0.0789656	0.25023	0.315573	648	141	507	38	30	0.0749507	0.212766
BnaC03g36070D	Bra034063	0.110829	0.154621	0.716777	507	102.583	404.417	41.6667	14.3333	0.103029	0.139724
BnaC03g38150D	Bra021510	0.0726229	0.319543	0.227271	1314	288.25	1025.75	71	75	0.0692176	0.260191
BnaC03g06180D	Bra023444	0.195193	0.367967	0.530463	462	114.333	347.667	59.75	33.25	0.17186	0.290816
BnaC03g11570D	Bra020284	0.0677847	0.474051	0.14299	330	75.4167	254.583	16.5	26.5	0.0648118	0.351381
BnaC03g12900D	Bra020437	0.0333136	0.268262	0.124183	444	106.417	337.583	11	24	0.0325845	0.225529
BnaC03g13780D	Bra035609	0.174165	0.278941	0.624379	1035	221.083	813.917	126.5	51.5	0.155421	0.232944
BnaC03g48520D	Bra031834	0.0822604	0.423634	0.194178	690	163.75	526.25	41	53	0.0779097	0.323664
BnaC03g01240D	Bra005766	0.0328962	0.055353	0.594299	759	168.667	590.333	19	9	0.0321852	0.0533597
BnaC03g01970D	Bra005840	0.0314562	0.0500185	0.628891	546	124	422	13	6	0.0308057	0.0483871
BnaC03g06180D	Bra006230	0.0117018	0.044991	0.260093	459	114.5	344.5	4	5	0.011611	0.0436681
BnaC03g06970D	Bra006302	0.0427999	0.09941	0.430539	1095	241.667	853.333	35.5	22.5	0.0416016	0.0931034
BnaC03g11570D	Bra006691	0.00827595	0.0870541	0.0950667	474	109.5	364.5	3	9	0.00823045	0.0821918
BnaC03g12900D	Bra006815	0	0.0188098	0	450	107.667	342.333	0	2	0	0.0185759
BnaC03g13780D	Bra028943	0.030387	0.063917	0.475413	1068	228.5	839.5	25	14	0.0297796	0.0612691
BnaC03g23550D	Bra000245	0.0329723	0.0391262	0.842717	744	170.5	573.5	18.5	6.5	0.0322581	0.0381232
BnaC03g25100D	Bra000372	0.032849	0.076363	0.43017	810	172.167	637.833	20.5	12.5	0.0321401	0.0726041
BnaC03g32700D	Bra001026	0.0271954	0.0947797	0.286932	951	202.167	748.833	20	18	0.0267082	0.0890354
BnaC03g36070D	Bra001318	0.053697	0.113131	0.474645	510	104.75	405.25	21	11	0.0518199	0.105012
BnaC03g38150D	Bra001523	0.0375233	0.104224	0.360024	1326	287.75	1038.25	38	28	0.0366	0.0973067
BnaC03g43220D	Bra001904	0.0287179	0.0772663	0.371674	513	122.583	390.417	11	9	0.028175	0.0734194
BnaC03g32700D	Bra006302	0.487658	1.4443	0.337643	870	188.083	681.917	244.5	120.5	0.358548	0.640673
BnaC03g06970D	Bra001026	0.476868	1.36707	0.348825	858	185.667	672.333	237.25	116.75	0.352876	0.628815
BnaC03g01080D	Bra005741	0.0103405	0.0327271	0.315963	1512	343.5	1168.5	12	11	0.0102696	0.0320233
BnaC03g25100D	Bra040325	0.154141	0.454643	0.339038	783	168.167	614.833	85.6667	57.3333	0.139333	0.340932
BnaC03g38150D	Bra027394	0.0778514	0.329345	0.236383	1308	287	1021	75.5	76.5	0.0739471	0.266551
BnaC03g55590D	Bra018225	0.0182657	0.0574051	0.31819	570	126.667	443.333	8	7	0.0180451	0.0552632
BnaC03g48520D	Bra024448	0.0295878	0.119877	0.246818	723	171.5	551.5	16	19	0.0290118	0.110787
BnaC03g55250D	Bra038293	0.025743	0.0641912	0.401036	1320	292.583	1027.42	26	18	0.0253062	0.0615209
BnaC03g57380D	Bra012450	0.0858354	0.292203	0.293753	1161	247.583	913.417	74.0833	59.9167	0.0811057	0.242006
BnaC03g57420D	Bra012452	0.146928	0.24939	0.58915	855	176.75	678.25	90.5	37.5	0.133432	0.212164
BnaC03g58080D	Bra010922	0.0132245	0.146808	0.0900801	699	165	534	7	22	0.0131086	0.133333
BnaC03g57380D	Bra016280	0.0215726	0.122549	0.176033	1197	256.5	940.5	20	29	0.0212653	0.11306
BnaC03g57420D	Bra016278	0.0722341	0.0866999	0.833151	936	195.417	740.583	51	16	0.0688646	0.0818763
BnaC03g58080D	Bra032845	0.070982	0.410746	0.172813	687	162.833	524.167	35.5	51.5	0.0677266	0.316274
BnaC03g57380D	Bra024704	0.0740234	0.342362	0.216214	1191	254.667	936.333	66	70	0.0704877	0.274869
BnaC03g01970D	Bra009088	0.210326	0.438426	0.479728	456	103.417	352.583	64.6667	34.3333	0.183408	0.33199
BnaC03g11570D	Bra002528	0.073973	0.41116	0.179913	471	109	362	25.5	34.5	0.070442	0.316514
BnaC03g13780D	Bra002836	0.15981	0.342599	0.466465	1038	218.167	819.833	118	60	0.143932	0.275019
BnaC03g01080D	Bra009549	0.0385994	0.252209	0.153045	1515	345.5	1169.5	44	74	0.0376229	0.214182
BnaC03g01240D	Bra009525	0.0814949	0.242375	0.336236	738	161.75	576.25	44.5	33.5	0.0772234	0.20711
BnaC03g71210D	Bra005803	0.0128607	0.061868	0.207873	1020	235.75	784.25	10	14	0.012751	0.0593849
BnaC03g71210D	Bra009457	0.107403	0.28217	0.380633	972	227.5	744.5	74.5	53.5	0.100067	0.235165
BnaC04g48020D	Bra000245	0.0986736	0.230028	0.428963	729	166.583	562.417	52	33	0.0924581	0.198099
BnaC04g50110D	Bra000372	0.123275	0.367975	0.33501	822	172.5	649.5	73.8333	50.1667	0.113677	0.290821
BnaC04g45160D	Bra017188	0.0168411	0.0719113	0.234193	537	116.667	420.333	7	8	0.0166534	0.0685714
BnaC04g45450D	Bra017158	0.0424024	0.093153	0.455191	600	135.083	464.917	19.1667	11.8333	0.041226	0.0876002
BnaC04g48020D	Bra016900	0.0197436	0.0388146	0.508665	762	171.833	590.167	11.5	6.5	0.019486	0.0378274
BnaC04g48270D	Bra016878	0.0206092	0.0697727	0.295377	627	135.083	491.917	10	9	0.0203286	0.0666255
BnaC04g50110D	Bra040325	0.0184743	0.0949414	0.194587	837	179.417	657.583	12	16	0.0182486	0.0891779
BnaC04g22120D	Bra014483	0.0583526	0.142317	0.410018	732	162	570	32	21	0.0561404	0.12963
BnaC04g27120D	Bra039806	0.0631953	0.105067	0.601478	498	102	396	24	10	0.0606061	0.0980392
BnaC04g39930D	Bra035678	0.00582527	0.062974	0.0925028	444	99.3333	344.667	2	6	0.00580271	0.0604027
BnaC04g07880D	Bra017188	0.0923461	0.287556	0.321141	534	115.833	418.167	36.3333	27.6667	0.0868872	0.238849
BnaC04g16100D	Bra034396	0.0836925	0.447013	0.187226	744	178.917	565.083	44.75	60.25	0.0791919	0.336749
BnaC04g15490D	Bra035678	0.0326058	0.262753	0.124093	444	99.25	344.75	11	22	0.0319072	0.221662
BnaC04g22120D	Bra040325	0.276956	0.790979	0.350143	804	174.25	629.75	145.833	85.1667	0.231573	0.488761
BnaC04g07880D	Bra005197	0.0286929	0.0277168	1.03522	501	110.25	390.75	11	3	0.028151	0.0272109
BnaC04g48020D	Bra004660	0.0691713	0.234367	0.295141	744	168.917	575.083	38	34	0.0660774	0.201283
BnaC04g48270D	Bra004692	0.0925244	0.166702	0.55503	627	134.917	492.083	42.8333	20.1667	0.0870449	0.149475
BnaC04g45450D	Bra005165	0.0971676	0.181042	0.536715	600	133.667	466.333	42.5	21.5	0.0911365	0.160848
BnaC04g39930D	Bra011931	0.0357122	0.246621	0.144806	444	99.9167	344.083	12	21	0.0348753	0.210175
BnaC04g15490D	Bra011931	0.00575266	0.0303072	0.189812	450	101	349	2	3	0.00573066	0.029703
BnaC04g16100D	Bra011970	0.0226893	0.0566307	0.400655	765	183.333	581.667	13	10	0.0223496	0.0545455
BnaC04g17170D	Bra012039	0.0365046	0.09616	0.379624	753	149.583	603.417	21.5	13.5	0.0356304	0.0902507
BnaC04g22120D	Bra003422	0.15537	0.498791	0.311494	834	178.417	655.583	92	65	0.140333	0.364316
BnaC04g27120D	Bra003148	0.11775	0.448951	0.262277	480	99.1667	380.833	41.5	33.5	0.108972	0.337815
BnaC04g22120D	Bra007545	0.118329	0.323353	0.365944	834	180.833	653.167	71.5	47.5	0.109467	0.262673
BnaC04g52740D	Bra004692	0.0423692	0.0387183	1.09429	618	132.5	485.5	20	5	0.0411946	0.0377358
BnaC05g42550D	Bra034116	0.0554408	0.368982	0.150254	681	166.417	514.583	27.5	48.5	0.0534413	0.291437
BnaC05g33170D	Bra038219	0.106863	0.366873	0.291282	765	182.667	582.333	58	53	0.0995993	0.290146
BnaC05g33170D	Bra001752	0.0954387	0.364891	0.261554	771	185.167	585.833	52.5	53.5	0.0896159	0.288929
BnaC05g42550D	Bra029843	0.0185446	0.0943919	0.196464	891	208.583	682.417	12.5	18.5	0.0183173	0.0886936
BnaC05g33170D	Bra022436	0.0233028	0.153021	0.152285	798	187.833	610.167	14	26	0.0229446	0.138421
BnaC05g20240D	Bra012450	0.0775779	0.242876	0.319413	1221	254.25	966.75	71.25	52.75	0.0737005	0.207473
BnaC05g20260D	Bra012452	0.194429	0.324819	0.598576	897	188.083	708.917	121.417	49.5833	0.171271	0.263624
BnaC05g20240D	Bra016280	0.0812112	0.288346	0.281645	1242	261.083	980.917	75.5	62.5	0.0769688	0.239387
BnaC05g20260D	Bra016278	0.224529	0.355921	0.630841	822	173.5	648.5	125.833	49.1667	0.194038	0.283381
BnaC05g21480D	Bra010922	0.0477377	0.451715	0.105681	681	162.083	518.917	24	55	0.0462502	0.339332
BnaC05g21480D	Bra032845	0.0115739	0.118212	0.0979079	687	164.583	522.417	6	18	0.0114851	0.109367
BnaC05g20240D	Bra024704	0.0191093	0.0998917	0.1913	1338	278	1060	20	26	0.0188679	0.0935252
BnaC05g20260D	Bra024706	0.0380274	0.0837836	0.453876	930	201.833	728.167	27	16	0.0370794	0.0792733
BnaC05g00100D	Bra033220	0.0392972	0.0673475	0.5835	756	155.25	600.75	23	10	0.0382855	0.0644122
BnaC06g19460D	Bra008445	0.0985891	0.234222	0.420921	645	141.667	503.333	46.5	28.5	0.0923841	0.201176
BnaC06g14860D	Bra039806	0.126816	0.460676	0.275282	495	102.167	392.833	45.8333	35.1667	0.116674	0.344209
BnaC06g02890D	Bra018817	0.0520191	0.0975702	0.533145	1110	247.75	862.25	43.3333	22.6667	0.0502561	0.0914901
BnaC06g40250D	Bra035157	0.0165267	0.0439418	0.376105	630	140.583	489.417	8	6	0.016346	0.0426793
BnaC06g19460D	Bra003582	0.0139169	0.0365036	0.381248	648	140.333	507.667	7	5	0.0137886	0.0356295
BnaC06g28190D	Bra004200	0.0306285	0.130232	0.235185	567	133.833	433.167	13	16	0.0300115	0.119552
BnaC06g29500D	Bra004300	0.0113603	0.0469361	0.242037	708	175.833	532.167	6	8	0.0112747	0.0454976
BnaC06g14860D	Bra003148	0.0203402	0.0592413	0.343345	504	105.333	398.667	8	6	0.0200669	0.056962
BnaC07g34840D	Bra013257	0.0956927	0.206493	0.463419	606	138.5	467.5	42	25	0.0898396	0.180505
BnaC07g45510D	Bra011601	0.129659	0.340583	0.380697	807	186.917	620.083	73.8333	51.1667	0.11907	0.273741
BnaC07g28320D	Bra020571	0.212722	0.410104	0.518702	663	154.583	508.417	94.1667	48.8333	0.185216	0.315903
BnaC07g31210D	Bra029315	0.20594	0.412278	0.499517	648	140.833	507.167	91.3333	44.6667	0.180085	0.31716
BnaC07g21460D	Bra026617	0.0580197	0.242851	0.238911	1560	355.5	1204.5	67.25	73.75	0.0558323	0.207454
BnaC07g21470D	Bra026616	0.0824763	0.294812	0.279759	1473	337.75	1135.25	88.6667	82.3333	0.0781032	0.24377
BnaC07g31210D	Bra012953	0.0205411	0.0804984	0.255174	825	183.417	641.583	13	14	0.0202624	0.0763289
BnaC07g31600D	Bra012914	0.0515194	0.127634	0.40365	498	121.417	376.583	18.75	14.25	0.0497898	0.117364
BnaC07g33900D	Bra012701	0.0309893	0.0918343	0.337448	600	138.833	461.167	14	12	0.0303578	0.0864346
BnaC07g34840D	Bra012638	0.00435257	0.0293078	0.148513	600	139.167	460.833	2	4	0.00433996	0.0287425
BnaC07g45510D	Bra017706	0.0128257	0.0880619	0.145644	867	198.583	668.417	8.5	16.5	0.0127166	0.0830885
BnaC07g26830D	Bra037455	0.0387016	0.0921403	0.420029	513	115.333	397.667	15	10	0.03772	0.0867052
BnaC07g16940D	Bra033666	0.0264875	0.0881012	0.300649	555	132.333	422.667	11	11	0.0260252	0.0831234
BnaC07g17180D	Bra033683	0.0166998	0.0198195	0.842596	405	102.25	302.75	5	2	0.0165153	0.0195599
BnaC07g17680D	Bra033724	0.0113352	0.0410629	0.276046	1392	325.333	1066.67	12	13	0.01125	0.039959
BnaC07g21460D	Bra024834	0.0107953	0.048903	0.220749	1572	359.083	1212.92	13	17	0.010718	0.0473428
BnaC07g21470D	Bra024833	0.0118823	0.0810586	0.146589	1539	351.417	1187.58	14	27	0.0117886	0.0768319
BnaC07g25780D	Bra025393	0.042858	0.0961168	0.445895	876	195.833	680.167	28.3333	17.6667	0.0416565	0.0902128
BnaC07g28320D	Bra009937	0.00316456	0.00531917	0.594935	822	188.667	633.333	2	1	0.00315789	0.00530035
BnaC07g12290D	Bra012452	0.0547812	0.12595	0.434946	897	184	713	37.6667	21.3333	0.0528284	0.115942
BnaC07g12310D	Bra012450	0.0223348	0.0551611	0.404901	1263	263.25	999.75	22	14	0.0220055	0.0531814
BnaC07g10980D	Bra012496	0.0248256	0.0417984	0.593936	639	147.583	491.417	12	6	0.0244192	0.040655
BnaC07g12290D	Bra016278	0.17028	0.405569	0.419855	858	175.833	682.167	103.917	55.0833	0.152333	0.31327
BnaC07g12310D	Bra016280	0.105399	0.262474	0.40156	1224	257	967	95.0833	56.9167	0.0983282	0.221466
BnaC07g10980D	Bra010975	0.0695166	0.263817	0.263504	633	147.25	485.75	32.25	32.75	0.0663922	0.222411
BnaC07g11700D	Bra010922	0.0791128	0.386431	0.204727	690	163.917	526.083	39.5	49.5	0.0750832	0.301983
BnaC07g26830D	Bra036156	0.119115	0.367857	0.323808	513	113.5	399.5	44	33	0.110138	0.290749
BnaC07g12290D	Bra024706	0.250745	0.40018	0.626581	852	179.5	672.5	143.333	55.6667	0.213135	0.310121
BnaC07g12310D	Bra024704	0.0890012	0.23698	0.375564	1233	255.917	977.083	82	52	0.0839232	0.203191
BnaC07g28320D	Bra036608	0.237202	0.343847	0.689846	729	162.25	566.75	115.25	44.75	0.203352	0.275809
BnaC07g11700D	Bra032845	0.0788449	0.355857	0.221563	675	160.583	514.417	38.5	45.5	0.0748421	0.283342
BnaC07g17180D	Bra027500	0.0553246	0.221677	0.249573	399	99	300	16	19	0.0533333	0.191919
BnaC07g06260D	Bra002027	0.0126	0.050939	0.247356	522	121.833	400.167	5	6	0.0124948	0.0492476
BnaC08g30750D	Bra014483	0.151296	0.297727	0.508172	672	146.5	525.5	72	36	0.137012	0.245734
BnaC08g14290D	Bra018438	0.0235146	0.0831038	0.282954	615	139.833	475.167	11	11	0.0231498	0.0786651
BnaC08g39480D	Bra026204	0.149422	0.361342	0.413518	1332	301.083	1030.92	139.667	86.3333	0.135478	0.286742
BnaC08g39480D	Bra024833	0.198191	0.809221	0.244916	1332	302.333	1029.67	179.333	149.667	0.174166	0.495039
BnaC08g28990D	Bra003317	0.117709	0.331245	0.355355	693	160.583	532.417	58	43	0.108937	0.267774
BnaC08g30750D	Bra003422	0.144294	0.426552	0.33828	780	162.917	617.083	81	53	0.131263	0.32532
BnaC08g39480D	Bra016694	0.075191	0.277801	0.270665	1395	318.75	1076.25	77	74	0.0715447	0.232157
BnaC08g28990D	Bra007378	0.0191732	0.0656809	0.291914	756	174.917	581.083	11	11	0.0189302	0.0628871
BnaC08g30750D	Bra007545	0.040995	0.133612	0.306822	765	163.417	601.583	24	20	0.0398947	0.122387
BnaC08g39480D	Bra026819	0.0102391	0.0190285	0.538091	1401	319.333	1081.67	11	6	0.0101695	0.0187891
BnaC08g14290D	Bra031715	0.0680042	0.252724	0.269085	612	135.167	476.833	31	29	0.0650122	0.21455
BnaC08g47940D	Bra038491	0.145814	0.450128	0.323938	597	135.417	461.583	61.1667	45.8333	0.132515	0.338462
BnaC08g47940D	Bra012701	0.0739998	0.332455	0.222586	624	141.5	482.5	34	38	0.0704663	0.268551
BnaC09g07240D	Bra029985	0.200915	1.13573	0.176903	534	126.917	407.083	71.75	74.25	0.176254	0.58503
BnaC09g50520D	Bra028791	0.0763673	0.335955	0.227314	927	215.417	711.583	51.6667	58.3333	0.072608	0.270793
BnaC09g35160D	Bra020284	0.0792346	0.439537	0.180269	336	76.6667	259.333	19.5	25.5	0.0751928	0.332609
BnaC09g50520D	Bra028791	0.0763673	0.335955	0.227314	927	215.417	711.583	51.6667	58.3333	0.072608	0.270793
BnaC09g20970D	Bra026616	0.0844781	0.261982	0.322458	1389	318.833	1070.17	85.5	70.5	0.0798941	0.221119
BnaC09g50520D	Bra005803	0.0984666	0.289896	0.339662	969	226.667	742.333	68.5	54.5	0.0922766	0.240441
BnaC09g49350D	Bra005874	0.0965655	0.277288	0.34825	651	148.833	502.167	45.5	34.5	0.0906074	0.231803
BnaC09g50180D	Bra005840	0.243673	0.483745	0.503722	456	101.917	354.083	73.6667	36.3333	0.208049	0.3565
BnaC09g02610D	Bra037455	0.113219	0.413123	0.274056	513	113.333	399.667	42	36	0.105088	0.317647
BnaC09g03340D	Bra009937	0.285876	0.449316	0.636247	837	189.833	647.167	153.833	64.1667	0.237703	0.338016
BnaC09g20970D	Bra024833	0.068205	0.242551	0.281198	1404	320.083	1083.92	70.6667	66.3333	0.0651957	0.207238
BnaC09g07240D	Bra037845	0.0239637	0.14802	0.161895	558	134	424	10	18	0.0235849	0.134328
BnaC09g02610D	Bra036156	0.0576966	0.134329	0.429517	528	113.833	414.167	23	14	0.0555332	0.122987
BnaC09g03340D	Bra036609	0.0268694	0.030744	0.873973	1137	265.583	871.417	23	8	0.0263938	0.0301224
BnaC09g07830D	Bra037151	0.0199548	0.118526	0.168358	1443	351.167	1091.83	21.5	38.5	0.0196917	0.109635
BnaC09g43180D	Bra008787	0.0206503	0.147049	0.140431	456	112.333	343.667	7	15	0.0203686	0.133531
BnaC09g45550D	Bra009000	0.0143459	0.0774882	0.185137	726	163	563	8	12	0.0142096	0.0736196
BnaC09g35160D	Bra002528	0.0219947	0.171454	0.128283	480	110.917	369.083	8	17	0.0216753	0.153268
BnaC09g49350D	Bra009160	0.0456704	0.0506522	0.901648	705	163.333	541.667	24	8	0.0443077	0.0489796
BnaC09g50180D	Bra009088	0.0324094	0.0992793	0.326447	507	112.917	394.083	12.5	10.5	0.0317192	0.0929889
BnaC09g50520D	Bra009457	0.0176519	0.0548607	0.321758	972	226.833	745.167	13	12	0.0174458	0.0529023
