# Supplementary material for: Genome-Wide Identification of C2H2 ZFPs and Functional Analysis of BRZAT12 under Low-Temperature Stress in Winter Rapeseed (Brassica rapa)
Source: Int J Mol Sci. 2022 Oct 13;23(20):12218. doi: 10.3390/ijms232012218 (PMC9603636; doi:10.3390/ijms232012218)
Supplement: Supplementary file 1 [file ijms-23-12218-s001.zip › Supplementary Table S5 Log2 means of ZFP FPKM .xlsx]

## Sheet:  B.rapa at 4℃
Table S5 Log2 means of FPKM of different cold-resistant varieties in RNA-seq under cold stress for BrZFPs.
gene_id	Longyou-7_cold_3 h	Longyou-7_cold_24 h	Longyou-7_Re24 h	Lenox_cold_3 h	Lenox_cold_24 h	Lenox_Re24h
Bra000245	2.4685	2.42914	0.336486	-0.939538	0.194553	0.409479
Bra000372	0.187367	1.47415	0.83513	-0.261662	0.244562	0.208071
Bra001026	0	0	-0.238124	0	0	0
Bra001318	0	0	0	0	0	0
Bra001523	0.0201352	-0.41218	-0.129335	0.127051	-0.819047	-0.412257
Bra001752	0.34453	2.32399	4.38557	-1.59388	-0.145509	-0.169313
Bra001904	0	0	0	0	0	0
Bra002027	0	0	0	0	0	0
Bra002528	1.49411	3.17251	3.54428	1.00242	1.21492	-0.0672765
Bra002836	-0.51381	-2.2316	0.670608	0.78951	0.578954	1.78737
Bra003148	0.628426	0.483229	0.910384	1.77101	-1.12464	-2.27751
Bra003317	0.681681	2.81428	0.640759	1.24547	0	0.0448829
Bra003422	-0.813613	0.97899	0.612424	-0.107882	0.501533	-0.207635
Bra003582	-0.529936	-2.01013	-0.464357	-1.59948	-0.651308	0.6282
Bra004148	-0.194452	-1.03343	-0.115789	-0.884914	-0.873489	-0.202556
Bra004200	-0.11883	-1.16297	-0.323662	0.081855	-1.2028	0.143952
Bra004300	-0.265227	0.738206	-0.803291	0.133029	-0.534074	0.297241
Bra004312	4.72918	5.66706	3.09801	-0.27142	0.597928	1.67497
Bra004660	3.07003	2.90451	1.46464	-0.944658	-1.57684	0.433591
Bra004692	0	0	0	0	0	0
Bra005165	2.24171	0	-2.48658	0	0.230271	0
Bra005197	-1.26293	-0.189726	-1.27691	-2.70731	-1.75794	-3.02558
Bra005665	0	-0.244068	0	0	0	0
Bra005741	0.812422	-0.675127	0.0111987	-0.643237	-1.41612	-0.43094
Bra005766	-0.95839	-2.18449	0.621209	-0.942899	-1.54693	-0.0496103
Bra005803	0	0	0	0	0	0
Bra005840	0	0	0	0	0	0
Bra005874	0	0	0	0	0	0
Bra006230	3.15732	1.312	3.21326	1.40359	1.1504	-0.747733
Bra006302	0	0	0	0	0	0
Bra006691	1.49663	1.69743	2.17854	0.371053	-0.102867	-1.09726
Bra006692	-0.466676	1.68539	1.17653	0.722095	-0.0840846	-1.05066
Bra006815	-0.398759	-2.43957	-0.0657162	-0.595704	-4.14137	0.308188
Bra007029	0	0	0	0	0	0
Bra007378	1.99707	2.73916	0.483129	-1.21716	-1.11995	0.771397
Bra007545	1.34279	2.4985	0.633182	-0.115319	0.842395	-0.534059
Bra008445	0.455022	-1.02137	0.180734	-0.581453	-0.927242	0.620106
Bra008787	0	0	0	0	0	0
Bra009000	-0.918287	-0.878115	-0.189402	-0.258147	0.613211	1.15352
Bra009088	5.36978	0	0	0.321009	0	0
Bra009160	0	-0.0833752	-0.633198	0	0	0
Bra009457	1.57244	1.67913	1.01651	-0.202925	0.960336	1.0394
Bra009464	1.14485	1.02043	1.67289	2.66322	2.59769	0.874142
Bra009525	-0.523815	-0.402932	-0.557107	-0.0990116	0.251306	-0.413246
Bra009549	0.691175	0.283964	0.160726	-0.817691	-1.36461	-0.662263
Bra009822	0.392305	-0.0340006	0.672409	-0.0543824	0.499053	0.695512
Bra009937	0	0	0	0	0	0
Bra010922	0.958266	2.35895	3.39102	0.770322	0.651287	-0.144442
Bra010975	0.0616972	-0.138066	0.12093	0.0537419	-0.196136	0.0534978
Bra011601	0	0	0	0	0	0
Bra011628	0	0	0	0	0	0
Bra011631	0	0	0	0	0	0
Bra011931	-0.778277	0.607434	0.696267	1.07584	1.24975	0.548863
Bra011970	-0.548687	-1.30235	0.497104	-0.808219	-0.967233	0.0455996
Bra012039	-0.558031	-3.19976	-1.49986	0.130375	0	0
Bra012450	0	1.10197	0	1.14375	0	0
Bra012452	0	1.89116	0.00906655	0	0.117981	0.613683
Bra012496	-0.497016	-0.00011591	-0.0603908	-0.711265	-0.438582	-0.0171105
Bra012638		0
Bra012701	0.652712	0.856655	-0.59605	-0.796401	-0.0328309	-0.707783
Bra012914	-3.02034	-0.221312	0.203458	-0.712897	-0.00839015	-0.727564
Bra012953	0	0	0	0	0	0
Bra013257	0	0	0	0	0	0
Bra014483	0	0	0	0	0	-1.20494
Bra014861	0	0.400718	-0.0178414	0	0	0
Bra016278	0.00631433	-0.0762215	0.481875	-0.773785	-1.94413	-0.925223
Bra016280	-0.0982828	1.19045	0.0389947	0.905976	3.05976	0.592055
Bra016694	0.333307	-0.245932	-0.148321	0.799409	0.202128	0.0672725
Bra016878	0	0	0	-2.64461	0.0838548	-1.5033
Bra016900	1.68722	1.56156	-0.508043	-0.798449	-1.62706	-1.49186
Bra017158	0	0	0	0	0	0
Bra017188	-0.784433	0.894757	0.0306679	-0.0887704	-1.27105	-2.24622
Bra017706	0	0	0	0	0	0
Bra018225	0	0	0	0	-1.29327	0
Bra018438	-0.668071	-0.809582	0.174909	-0.839156	-0.284002	0.107934
Bra018535	0	0	0	-0.290325	1.11931	1.45508
Bra018817	0	0	-1.66659	0.0345965	-2.22539	-2.14342
Bra019476	0	0	0	0	0	0
Bra019477	0.466319	-0.523803	2.36508	-1.31946	-0.948714	-0.408674
Bra020284	1.64494	2.64699	4.39077	1.85178	1.39371	0.263502
Bra020437	0.15792	-2.10949	-0.468516	-1.71239	-3.50546	-0.152493
Bra020486	-0.532687	-0.390268	0.105713	-0.981962	-0.23226	0.474536
Bra020571	0	0	0	0	0	0
Bra021510	-0.563034	0.0355336	0.445394	-0.0105866	0.837546	0.705437
Bra022436	1.16233	2.30617	4.18083	0.445187	1.01886	0.444566
Bra022712	0	0	0	0	0	0
Bra023444	0	0	0	0	0.508165	0
Bra023759	0	0	0	0	0	0
Bra024448	0.933324	1.36045	0.480184	0.623755	-1.14928	-2.36557
Bra024704	-3.1281	0.410624	-0.756556	-0.653151	-0.831256	-0.416574
Bra024706	-0.874947	-0.531489	0.935937	0.22937	1.44229	1.95028
Bra024833	2.2063	0.378953	-0.357632	-1.03169	-1.50942	-0.431047
Bra024834	0.572326	-0.521674	0.0911916	0.444102	-0.505336	0.234814
Bra025393	1.2222	0.386127	1.67677	1.11363	1.08551	-1.42009
Bra026203	-0.0982828	0	0.873394	0	0	0
Bra026204	0	0	0	0	0	0
Bra026616	-0.155175	-1.63256	-0.379491	-0.396307	-0.958528	-0.257743
Bra026617	0.762887	0.963589	0.331397	0.694308	0.37645	-0.0444611
Bra026819	-0.0501489	0.187913	-0.617826	0.575215	0.416793	-0.0648951
Bra027394	-0.583616	-1.09494	-0.0809752	-0.190481	-0.310139	0.237477
Bra027500	0	0	0	0	0	0
Bra028724	-0.0376224	0.929208	0	1.80958	3.22745	3.10042
Bra028791	-0.0354211	1.92479	1.00907	2.24094	1.57339	2.1149
Bra028831	0.0867568	-1.03386	0.664458	-1.15156	-0.177798	0.00284712
Bra028914	0	0	-0.449358	0	0	0
Bra028943	0	0	0	0	0	0
Bra029315	0	0	0	0	0	0
Bra029843	0.17051	-2.24277	-1.07252	0	0	0
Bra029985	-0.540932	-2.53975	0.259753	-0.217948	-2.03934	1.09842
Bra030886	-0.636203	-0.414848	0.293722	-0.741943	-0.0877449	0.169112
Bra030981	0	0	0	1.71534	0.25397	0
Bra031715	-0.159764	0.504838	-0.125982	0.560136	1.34537	2.26536
Bra031834	0.508436	-0.0713867	0.24908	-2.69305	-3.96119	-4.43064
Bra032661	0	0	0	0	0	0
Bra032845	0.478661	1.46365	3.00058	-0.187844	-0.860136	-0.171941
Bra033220	0	0	0	0	-2.51566	0
Bra033666	0.539421	0.250303	0.501799	1.18233	-1.48285	-1.51252
Bra033683	0	0	0	0	0	0
Bra033724	0.0502584	0.143684	0.842845	1.08939	1.62066	1.87371
Bra033840	0.324301	1.30499	0.126629	1.15225	2.17421	0.205083
Bra033930	1.22254	0.848892	-1.44737	-2.76878	0	0.214708
Bra034063	0	0	0	0	0	0
Bra034116	0	0	0	0	0	0
Bra034396	-1.8357	-1.99397	-1.20168	-0.379721	0.118938	0.213355
Bra035157	0.159744	0.13762	0.328016	-3.15943	-0.734822	1.04457
Bra035609	-0.296063	0.439645	1.24728	1.32232	1.63376	0.499835
Bra035678	0.227482	0.75652	-0.536136	1.46632	0.820155	0.129405
Bra036098	0.129822	-0.982931	0.230875	0.195061	0.689461	0.526793
Bra036156	0	0	0	0	0	0
Bra036535	1.17504	-0.545071	0.47676	1.39508	0.265942	1.33975
Bra036608	0	0	0	0	0	0
Bra036609	0	0	0	0	0	0
Bra037151	-0.188323	0.0992163	0.223679	-0.120971	-0.0117018	0.368588
Bra037455	0.898414	1.44851	0.873394	1.49721	0	0
Bra037845	-2.06696	-1.15809	0.198585	-3.62798	-1.58052	-1.85782
Bra038219	0.343138	1.09942	2.57492	-0.436886	0.266546	0.258468
Bra038293	0.354545	0.0664175	0.906503	0.575883	1.74921	0.724335
Bra038491	0.660547	1.35764	0.683852	1.04329	0.735142	0.292105
Bra039750	-0.394488	-0.273918	-0.0234531	-0.127916	-0.0080549	0.193323
Bra039806	-1.06719	-1.09266	0	0	0	0
Bra040325	-0.225822	-1.04153	-0.084692	-0.273686	-0.334611	0.0270872

## Sheet:  B.rapa at -4℃
Table S5 Log2 means of FPKM of different cold-resistant varieties in RNA-seq under freezing stress for BrZFPs.
gene_id	Longyou-7_freezing_6 h	Tianyou-2_freezing_6 h
Bra000245	0	0
Bra000372	-0.224978	-0.744173
Bra001026	0	0
Bra001318	0	0
Bra001523	-1.44245	-1.24505
Bra001752	0.437159	0.431016
Bra001904	0	0
Bra002027	0	0
Bra002528	1.89091	2.90079
Bra002836	-1.03216	-1.97135
Bra003148	1.21354	2.57479
Bra003317	0	0
Bra003422	-0.28772	0.819365
Bra003582	-6.62446	-5.51053
Bra004148	-6.17167	-3.84554
Bra004200	-2.76017	-1.78763
Bra004300	-2.7751	-3.0431
Bra004312	0	0
Bra004660	0	-3.24992
Bra004692	0	0
Bra005165	0	0
Bra005197	-3.19949	0
Bra005665	0	0
Bra005741	-2.33105	-3.08159
Bra005766	-4.02226	-3.87615
Bra005803	-0.0687388	2.41065
Bra005840	0	0
Bra005874	0	0
Bra006230	0.68015	1.44584
Bra006302	0	0
Bra006691	0.863473	1.18984
Bra006692	0.752699	1.48496
Bra006815	-3.86811	-2.10233
Bra007029	0	0
Bra007378	0	0
Bra007545	-2.95246	0.00847787
Bra008445	-1.92609	-4.2949
Bra008787	0	0
Bra009000	-4.50928	-4.04568
Bra009088	0	0
Bra009160	0	0
Bra009457	-0.711572	-2.3867
Bra009464	-0.37499	0.51889
Bra009525	-1.20009	-3.78649
Bra009549	-3.29057	-2.34493
Bra009822	-0.266586	0.233751
Bra009937	0	0
Bra010922	1.18588	2.0441
Bra010975	-2.86295	-2.72494
Bra011601	0	0
Bra011628	0	0
Bra011631	0	0
Bra011931	-3.90523	0
Bra011970	-5.70776	-4.3865
Bra012039	0	0
Bra012450	0	0
Bra012452	0	-0.124955
Bra012496	-0.88719	-0.538422
Bra012638	0	0
Bra012701	-2.98939	-4.92003
Bra012914	0	0
Bra012953	0	0
Bra013257	0	0
Bra014483	0	0
Bra014861	0	0
Bra016278	-0.630413	-0.448293
Bra016280	-0.5211	-0.895582
Bra016694	-0.710738	-0.666324
Bra016878	0	0
Bra016900	0	0
Bra017158	0	0
Bra017188	-2.40786	-6.3301
Bra017706	0	0
Bra018225	0.525889	-1.91322
Bra018438	-1.17117	-1.88952
Bra018535	0	0
Bra018817	5.18067	0
Bra019476	0	0
Bra019477	-1.13829	-0.729973
Bra020284	1.90423	3.15872
Bra020437	0	0
Bra020486	-2.25203	-1.78706
Bra020571	0	0
Bra021510	-0.359901	0.021981
Bra022436	0	0
Bra022712	0	0
Bra023444	0	0
Bra023759	0	0
Bra024448	-0.392678	-1.60652
Bra024704	1.16653	0
Bra024706	-2.35846	-4.30057
Bra024833	0	0
Bra024834	-3.37803	-1.75143
Bra025393	-0.912269	1.47705
Bra026203	-2.71654	0
Bra026204	0	0
Bra026616	-2.56938	-2.59029
Bra026617	-2.31857	-0.777482
Bra026819	-1.96841	-1.38804
Bra027394	-0.700701	-0.739975
Bra027500	0	0
Bra028724	0	0
Bra028791	-2.6084	0
Bra028831	-0.65052	1.95032
Bra028914	-0.0944345	0
Bra028943	1.76092	0
Bra029315	0	0
Bra029843	0	0
Bra029985	0	0
Bra030886	-0.143373	0.00710205
Bra030981	0	0
Bra031715	-0.826168	-1.39506
Bra031834	-4.32657	-3.08607
Bra032661	0	0
Bra032845	-0.758834	-0.349709
Bra033220	0	0
Bra033666	-0.992711	-1.60869
Bra033683	0	0
Bra033724	-1.76048	-0.635482
Bra033840	3.17414	3.15424
Bra033930	0	0
Bra034063	0	0
Bra034116	0	0
Bra034396	-4.8365	-2.66591
Bra035157	-6.61904	0
Bra035609	1.12042	0.866008
Bra035678	-0.0872167	-2.34861
Bra036098	-1.2023	-0.65719
Bra036156	0	0
Bra036535	-1.29095	-1.52169
Bra036608	0	0
Bra036609	0	0
Bra037151	-0.685427	-0.438443
Bra037455	0	0
Bra037845	-1.94873	-1.47837
Bra038219	0.704425	1.3765
Bra038293	0.285921	0.241543
Bra038491	-0.6875	1.92448
Bra039750	-4.49643	-3.28018
Bra039806	0	-1.78382
Bra040325	-2.00734	-2.23244
